# Supplementary material for: Seasonal responses and host uniqueness of gut microbiome of Japanese macaques in lowland Yakushima
Source: Anim Microbiome. 2022 Sep 27;4:54. doi: 10.1186/s42523-022-00205-9 (PMC9513907; doi:10.1186/s42523-022-00205-9)
Supplement: Supplementary file 1 — Additional file 1: Data on sampling days and ID of the fecal samples used in the study and the feeding times (sec) of three focal Japanese macaques during direct observations. [file 42523_2022_205_MOESM1_ESM.xlsx]

## Sheet: Fecal samples
Sample ID	Date	Individual
B6	2012-10-21	Bo
B16	2012-10-26	Bo
B19	2012-10-26	Bo
B21	2012-10-28	Bo
B7	2012-10-30	Bo
B15	2012-10-31	Bo
B14	2012-11-19	Bo
B22	2012-11-23	Bo
B13	2012-12-12	Bo
B25	2013-01-19	Bo
B11	2013-02-14	Bo
B24	2013-02-21	Bo
B20	2013-03-04	Bo
B18	2013-03-13	Bo
B8	2013-03-13	Bo
B4	2013-04-03	Bo
B23	2013-04-11	Bo
B12	2013-05-22	Bo
B17	2013-05-24	Bo
B3	2013-05-30	Bo
B5	2013-05-30	Bo
B10	2013-06-03	Bo
B9	2013-07-04	Bo
B2	2013-07-10	Bo
B1	2013-08-08	Bo
B26	2013-10-01	Bo
B27	2013-10-06	Bo
B28	2013-10-11	Bo
B29	2013-10-11	Bo
E23	2012-11-14	Em
E3	2012-11-19	Em
E14	2013-01-28	Em
E17	2013-02-11	Em
E12	2013-03-06	Em
E10	2013-04-07	Em
E15	2013-04-08	Em
E8	2013-04-08	Em
E11	2013-04-16	Em
E16	2013-05-21	Em
E18	2013-05-21	Em
E13	2013-05-27	Em
E19	2013-05-27	Em
E25	2013-06-04	Em
E4	2013-06-29	Em
E5	2013-06-29	Em
E20	2013-07-02	Em
E2	2013-07-02	Em
E1	2013-07-05	Em
E9	2013-07-16	Em
E7	2013-08-05	Em
E22	2013-08-07	Em
E6	2013-08-11	Em
E21	2013-09-27	Em
E26	2013-10-04	Em
E27	2013-10-14	Em
E28	2013-10-16	Em
E29	2013-10-18	Em
F20	2012-10-16	Fl
F18	2012-11-07	Fl
F7	2012-11-09	Fl
F6	2012-11-18	Fl
F10	2012-11-19	Fl
F22	2013-01-29	Fl
F27	2013-02-03	Fl
F17	2013-02-21	Fl
F13	2013-03-04	Fl
F1	2013-03-09	Fl
F12	2013-03-11	Fl
F15	2013-03-11	Fl
F8	2013-03-11	Fl
F16	2013-03-13	Fl
F3	2013-04-04	Fl
F4	2013-04-04	Fl
F2	2013-04-10	Fl
F5	2013-04-10	Fl
F9	2013-04-10	Fl
F14	2013-05-17	Fl
F11	2013-06-05	Fl
F26	2013-07-08	Fl
F24	2013-07-10	Fl
F21	2013-07-11	Fl
F23	2013-08-03	Fl
F19	2013-08-08	Fl
F25	2013-09-26	Fl
F28	2013-10-10	Fl

## Sheet: Feeding time Bo
Month	Invertebrate	Fungus	Fruit	Seed	Flower	Young leaf	Mature leaf	Other	Unidentified
10			2414	177				60	204
11	9		2804	428			176	128	150
12			2914	141			952	37	27
1	18		1487	30	22		1860	98	156
2	8		720	355	18	139	2745	39	149
3		38	464	53		2444	2268	73	3
4	171	25		113		3169	1405		19
5	202	19	2530
6	88	727	1424
7	79	1698		145			128	47	9
8	1448		1057	10
9				13
10	388		1495	1711				229

## Sheet: Feeding time Em
Month	Invertebrate	Fungus	Fruit	Seed	Flower	Young leaf	Mature leaf	Other	Unidentified
10			2148	57					263
11	15		3037	1299			56	16	747
12	8		2494	2653				19
1	7		426	57	3		2571		86
2			226	63		941	1991	109	638
3		330	341	42	21	3415	2101	16	241
4	43	121	387	20	7	5384	1817	488	3
5	3126	223	6608		66	28		47
6	1487	1497	2675				47	29	2
7	3636	971	2670				28	77
8	6233	339	906	57				309
9	1263		1600	1152				98
10	3926	120	4105	1793				199

## Sheet: Feeding time Fl
Month	Invertebrate	Fungus	Fruit	Seed	Flower	Young leaf	Mature leaf	Other	Unidentified
10			665	472				362	593
11			1704	3264			270	124	429
12	2		332	261			465	40	4
1			621	68			2631	10	9
2	281		561	5186		91	5603	159	3
3		28	2331	811	11	1406	2562	31	567
4	3	25	4	89	1020	1950	2654		11
5	214	51	2824
6	180	350	2071
7	282	598	934	169			245	38
8	1431	30		63			98
9	466			617				105
10	246	13	2653	2845				82
