# Supplementary material for: Seasonal responses and host uniqueness of gut microbiome of Japanese macaques in lowland Yakushima
Source: Anim Microbiome. 2022 Sep 27;4:54. doi: 10.1186/s42523-022-00205-9 (PMC9513907; doi:10.1186/s42523-022-00205-9)
Supplement: Supplementary file 3 — Additional file 3: Number of reads of ASVs detected in the fecal samples of three individuals of Japanese macaques. [file 42523_2022_205_MOESM3_ESM.csv]

ASV	Sample	Abundance	Date	Indiv	SampleID	ym	Season	Kingdom	Phylum	Class	Order	Family	Genus	Species
a919603bdb6133a9f110d5e9c45ddb76	B16	17805	10/26/2012	Bo	B16	2012 10	Fruit/Seed	Bacteria	Bacteroidetes	Bacteroidia	Bacteroidales	Prevotellaceae	Prevotella	copri
5e540484950a0083e54a634fabfd8e1a	F18	15723	11/07/2012	Fl	F18	2012 11	Fruit/Seed	Bacteria	Firmicutes	Clostridia	Clostridiales
bb4b2c0bb55ec4d4cd2a217bee25ccb4	F20	14302	10/16/2012	Fl	F20	2012 10	Fruit/Seed	Bacteria	Firmicutes	Bacilli	Lactobacillales	Lactobacillaceae	Lactobacillus
538d6e83187317947e2405aff19e016e	F19	14128	08/08/2013	Fl	F19	2013 8	Invertebrate	Bacteria	Spirochaetes	Spirochaetes	Spirochaetales	Spirochaetaceae	Treponema
022b5cf81ded2b7db4473a36e963cb08	F25	12340	09/26/2013	Fl	F25	2013 9	Fruit/Seed	Bacteria	Actinobacteria	Actinobacteria	Bifidobacteriales	Bifidobacteriaceae	Bifidobacterium
5e540484950a0083e54a634fabfd8e1a	F14	11031	05/17/2013	Fl	F14	2013 5	Fruit/Seed	Bacteria	Firmicutes	Clostridia	Clostridiales
a919603bdb6133a9f110d5e9c45ddb76	F19	10932	08/08/2013	Fl	F19	2013 8	Invertebrate	Bacteria	Bacteroidetes	Bacteroidia	Bacteroidales	Prevotellaceae	Prevotella	copri
aa89b86b5796d5112f7db5639f69d536	F6	10052	11/18/2012	Fl	F6	2012 11	Fruit/Seed	Bacteria	Actinobacteria	Actinobacteria	Bifidobacteriales	Bifidobacteriaceae	Bifidobacterium
a919603bdb6133a9f110d5e9c45ddb76	B26	9874	10/01/2013	Bo	B26	2013 10	Fruit/Seed	Bacteria	Bacteroidetes	Bacteroidia	Bacteroidales	Prevotellaceae	Prevotella	copri
7180087945268610b974f2d7a7cb703c	B5	9549	05/30/2013	Bo	B5	2013 5	Fruit/Seed	Bacteria	Bacteroidetes	Bacteroidia	Bacteroidales	Prevotellaceae	Prevotella	copri
a919603bdb6133a9f110d5e9c45ddb76	B23	9179	04/11/2013	Bo	B23	2013 4	Leaf	Bacteria	Bacteroidetes	Bacteroidia	Bacteroidales	Prevotellaceae	Prevotella	copri
424ea6f7e9cc778f8a7b98aedf73443c	E4	8501	06/29/2013	Em	E4	2013 6	Fruit/Seed	Bacteria	Firmicutes	Clostridia	Clostridiales	Ruminococcaceae
a919603bdb6133a9f110d5e9c45ddb76	B21	8480	10/28/2012	Bo	B21	2012 10	Fruit/Seed	Bacteria	Bacteroidetes	Bacteroidia	Bacteroidales	Prevotellaceae	Prevotella	copri
f6463b16c6c0f523504dcde0cf78252f	E4	8426	06/29/2013	Em	E4	2013 6	Fruit/Seed	Bacteria	Firmicutes	Clostridia	Clostridiales	Ruminococcaceae
6380e17a46766d9565b8eb3a3e64bf4d	F25	8099	09/26/2013	Fl	F25	2013 9	Fruit/Seed	Bacteria	Firmicutes	Clostridia	Clostridiales	Ruminococcaceae	Ruminococcus	bromii
a919603bdb6133a9f110d5e9c45ddb76	E17	7850	02/11/2013	Em	E17	2013 2	Leaf	Bacteria	Bacteroidetes	Bacteroidia	Bacteroidales	Prevotellaceae	Prevotella	copri
987152cb084a1b3b067708a1ac894f35	E3	7808	11/19/2012	Em	E3	2012 11	Fruit/Seed	Bacteria	Proteobacteria	Gammaproteobacteria	Aeromonadales	Succinivibrionaceae	Succinivibrio
92e87bc523272f7e21c10e81d7957327	B4	7520	04/03/2013	Bo	B4	2013 4	Leaf	Bacteria	Bacteroidetes	Bacteroidia	Bacteroidales	Prevotellaceae	Prevotella	copri
cd9f4f5858d3919111e34a98d9929d45	F25	7448	09/26/2013	Fl	F25	2013 9	Fruit/Seed	Bacteria	Bacteroidetes	Bacteroidia	Bacteroidales	Prevotellaceae	Prevotella
0947431a0ed0ba47bd27c80b2bd1ca33	E4	7213	06/29/2013	Em	E4	2013 6	Fruit/Seed	Bacteria	Firmicutes	Clostridia	Clostridiales	Ruminococcaceae
1b44ee99d84d4fdef678b0468b429a52	E16	7097	05/21/2013	Em	E16	2013 5	Fruit/Seed	Bacteria	Bacteroidetes	Bacteroidia	Bacteroidales	Prevotellaceae	Prevotella	stercorea
a919603bdb6133a9f110d5e9c45ddb76	B6	6711	10/21/2012	Bo	B6	2012 10	Fruit/Seed	Bacteria	Bacteroidetes	Bacteroidia	Bacteroidales	Prevotellaceae	Prevotella	copri
d65be5ab47b0e5a94946e96b46a6e9b4	E3	6572	11/19/2012	Em	E3	2012 11	Fruit/Seed	Bacteria	Firmicutes	Bacilli	Lactobacillales	Streptococcaceae	Streptococcus
a919603bdb6133a9f110d5e9c45ddb76	B15	6425	10/31/2012	Bo	B15	2012 10	Fruit/Seed	Bacteria	Bacteroidetes	Bacteroidia	Bacteroidales	Prevotellaceae	Prevotella	copri
40f8b758a9cc445a327ccd58de321eb6	B5	6401	05/30/2013	Bo	B5	2013 5	Fruit/Seed	Bacteria	Bacteroidetes	Bacteroidia	Bacteroidales	Prevotellaceae	Prevotella	copri
f6463b16c6c0f523504dcde0cf78252f	E5	6379	06/29/2013	Em	E5	2013 6	Fruit/Seed	Bacteria	Firmicutes	Clostridia	Clostridiales	Ruminococcaceae
8ff0413251855e5327279a5bd65a684a	E17	6357	02/11/2013	Em	E17	2013 2	Leaf	Bacteria	Bacteroidetes	Bacteroidia	Bacteroidales	Prevotellaceae	Prevotella	copri
424ea6f7e9cc778f8a7b98aedf73443c	E5	6305	06/29/2013	Em	E5	2013 6	Fruit/Seed	Bacteria	Firmicutes	Clostridia	Clostridiales	Ruminococcaceae
a919603bdb6133a9f110d5e9c45ddb76	B7	6279	10/30/2012	Bo	B7	2012 10	Fruit/Seed	Bacteria	Bacteroidetes	Bacteroidia	Bacteroidales	Prevotellaceae	Prevotella	copri
2aef654aa7a5ed9ee77cdb4981f0d318	B6	6155	10/21/2012	Bo	B6	2012 10	Fruit/Seed	Bacteria	Firmicutes	Clostridia	Clostridiales	Veillonellaceae	Anaerovibrio
0ab19a16223ddca93a59a4fa7bd68d10	F25	6149	09/26/2013	Fl	F25	2013 9	Fruit/Seed	Bacteria	Firmicutes	Bacilli	Lactobacillales	Lactobacillaceae	Lactobacillus	mucosae
a919603bdb6133a9f110d5e9c45ddb76	B14	6145	11/19/2012	Bo	B14	2012 11	Fruit/Seed	Bacteria	Bacteroidetes	Bacteroidia	Bacteroidales	Prevotellaceae	Prevotella	copri
a919603bdb6133a9f110d5e9c45ddb76	B19	6051	10/26/2012	Bo	B19	2012 10	Fruit/Seed	Bacteria	Bacteroidetes	Bacteroidia	Bacteroidales	Prevotellaceae	Prevotella	copri
f64cc7fe5d9ce0478f83b049c2cfe24c	E16	6019	05/21/2013	Em	E16	2013 5	Fruit/Seed	Bacteria	Bacteroidetes	Bacteroidia	Bacteroidales	[Paraprevotellaceae]	[Prevotella]
d07adac6be06b3716aa14e9bfeaeb980	E16	5980	05/21/2013	Em	E16	2013 5	Fruit/Seed	Bacteria	Bacteroidetes	Bacteroidia	Bacteroidales	Prevotellaceae	Prevotella	copri
51282ecffd7df94ac996f7a88af4dfc7	F19	5922	08/08/2013	Fl	F19	2013 8	Invertebrate	Bacteria	WPS-2
a919603bdb6133a9f110d5e9c45ddb76	B27	5771	10/06/2013	Bo	B27	2013 10	Fruit/Seed	Bacteria	Bacteroidetes	Bacteroidia	Bacteroidales	Prevotellaceae	Prevotella	copri
a919603bdb6133a9f110d5e9c45ddb76	F22	5619	01/29/2013	Fl	F22	2013 1	Leaf	Bacteria	Bacteroidetes	Bacteroidia	Bacteroidales	Prevotellaceae	Prevotella	copri
a919603bdb6133a9f110d5e9c45ddb76	F8	5606	03/11/2013	Fl	F8	2013 3	Leaf	Bacteria	Bacteroidetes	Bacteroidia	Bacteroidales	Prevotellaceae	Prevotella	copri
a919603bdb6133a9f110d5e9c45ddb76	E3	5536	11/19/2012	Em	E3	2012 11	Fruit/Seed	Bacteria	Bacteroidetes	Bacteroidia	Bacteroidales	Prevotellaceae	Prevotella	copri
f2f4fedff35bb4016f8d9e842bc21575	E5	5517	06/29/2013	Em	E5	2013 6	Fruit/Seed	Bacteria	Bacteroidetes	Bacteroidia	Bacteroidales	S24-7
a919603bdb6133a9f110d5e9c45ddb76	E16	5461	05/21/2013	Em	E16	2013 5	Fruit/Seed	Bacteria	Bacteroidetes	Bacteroidia	Bacteroidales	Prevotellaceae	Prevotella	copri
7180087945268610b974f2d7a7cb703c	F8	5454	03/11/2013	Fl	F8	2013 3	Leaf	Bacteria	Bacteroidetes	Bacteroidia	Bacteroidales	Prevotellaceae	Prevotella	copri
538d6e83187317947e2405aff19e016e	E15	5444	04/08/2013	Em	E15	2013 4	Leaf	Bacteria	Spirochaetes	Spirochaetes	Spirochaetales	Spirochaetaceae	Treponema
0947431a0ed0ba47bd27c80b2bd1ca33	E5	5393	06/29/2013	Em	E5	2013 6	Fruit/Seed	Bacteria	Firmicutes	Clostridia	Clostridiales	Ruminococcaceae
a919603bdb6133a9f110d5e9c45ddb76	E15	5338	04/08/2013	Em	E15	2013 4	Leaf	Bacteria	Bacteroidetes	Bacteroidia	Bacteroidales	Prevotellaceae	Prevotella	copri
7180087945268610b974f2d7a7cb703c	E17	5334	02/11/2013	Em	E17	2013 2	Leaf	Bacteria	Bacteroidetes	Bacteroidia	Bacteroidales	Prevotellaceae	Prevotella	copri
06a341ebc1e2582c2d9ae61d7e0ac88b	E3	5324	11/19/2012	Em	E3	2012 11	Fruit/Seed	Bacteria	Firmicutes	Clostridia	Clostridiales	Lachnospiraceae
2772aef1cf9f3dcb8c73584f05e8c634	B4	5322	04/03/2013	Bo	B4	2013 4	Leaf	Bacteria	Firmicutes	Clostridia	Clostridiales	Ruminococcaceae	Ruminococcus
ac1b7ac60c561bc1e54a4c8d345e02cf	F19	5228	08/08/2013	Fl	F19	2013 8	Invertebrate	Bacteria	Firmicutes	Clostridia	Clostridiales	Ruminococcaceae	Faecalibacterium	prausnitzii
00d2252ffd53a0281f3f0d6ab6a7dd9b	E14	5206	01/28/2013	Em	E14	2013 1	Leaf	Bacteria	Firmicutes	Clostridia	Clostridiales	Ruminococcaceae
a919603bdb6133a9f110d5e9c45ddb76	B11	5194	02/14/2013	Bo	B11	2013 2	Leaf	Bacteria	Bacteroidetes	Bacteroidia	Bacteroidales	Prevotellaceae	Prevotella	copri
bb4b2c0bb55ec4d4cd2a217bee25ccb4	E13	5179	05/27/2013	Em	E13	2013 5	Fruit/Seed	Bacteria	Firmicutes	Bacilli	Lactobacillales	Lactobacillaceae	Lactobacillus
aa89b86b5796d5112f7db5639f69d536	F25	4990	09/26/2013	Fl	F25	2013 9	Fruit/Seed	Bacteria	Actinobacteria	Actinobacteria	Bifidobacteriales	Bifidobacteriaceae	Bifidobacterium
8ff0413251855e5327279a5bd65a684a	E3	4984	11/19/2012	Em	E3	2012 11	Fruit/Seed	Bacteria	Bacteroidetes	Bacteroidia	Bacteroidales	Prevotellaceae	Prevotella	copri
abb2f66e62ad1cbc19ce9001b700f018	F19	4983	08/08/2013	Fl	F19	2013 8	Invertebrate	Bacteria
decfa1dbdc39180f47106173e5664ffb	E16	4976	05/21/2013	Em	E16	2013 5	Fruit/Seed	Bacteria	Firmicutes	Clostridia	Clostridiales	Ruminococcaceae
a919603bdb6133a9f110d5e9c45ddb76	F13	4942	03/04/2013	Fl	F13	2013 3	Leaf	Bacteria	Bacteroidetes	Bacteroidia	Bacteroidales	Prevotellaceae	Prevotella	copri
b55120f4657085244b5d0b9c8ab46225	B4	4941	04/03/2013	Bo	B4	2013 4	Leaf	Bacteria	Firmicutes	Erysipelotrichi	Erysipelotrichales	Erysipelotrichaceae
c11270861368762d13e3a448694828c7	B5	4934	05/30/2013	Bo	B5	2013 5	Fruit/Seed	Bacteria	Firmicutes	Bacilli	Lactobacillales	Streptococcaceae	Lactococcus	garvieae
a4d697d44e15c7922de9f496b2efd258	E17	4869	02/11/2013	Em	E17	2013 2	Leaf	Bacteria	Bacteroidetes	Bacteroidia	Bacteroidales	Prevotellaceae	Prevotella
ce0ed3cc3a82af4c04f1ea667faa9c19	F21	4782	07/11/2013	Fl	F21	2013 7	Invertebrate	Bacteria	Firmicutes	Clostridia	Clostridiales	Ruminococcaceae
538d6e83187317947e2405aff19e016e	F8	4680	03/11/2013	Fl	F8	2013 3	Leaf	Bacteria	Spirochaetes	Spirochaetes	Spirochaetales	Spirochaetaceae	Treponema
7180087945268610b974f2d7a7cb703c	E15	4658	04/08/2013	Em	E15	2013 4	Leaf	Bacteria	Bacteroidetes	Bacteroidia	Bacteroidales	Prevotellaceae	Prevotella	copri
cd76834b8ac48f5e8bcc036a65ec0968	E15	4649	04/08/2013	Em	E15	2013 4	Leaf	Bacteria	Spirochaetes	Spirochaetes	Spirochaetales	Spirochaetaceae	Treponema
aa89b86b5796d5112f7db5639f69d536	E23	4638	11/14/2012	Em	E23	2012 11	Fruit/Seed	Bacteria	Actinobacteria	Actinobacteria	Bifidobacteriales	Bifidobacteriaceae	Bifidobacterium
a919603bdb6133a9f110d5e9c45ddb76	B24	4605	02/21/2013	Bo	B24	2013 2	Leaf	Bacteria	Bacteroidetes	Bacteroidia	Bacteroidales	Prevotellaceae	Prevotella	copri
a919603bdb6133a9f110d5e9c45ddb76	B25	4596	01/19/2013	Bo	B25	2013 1	Leaf	Bacteria	Bacteroidetes	Bacteroidia	Bacteroidales	Prevotellaceae	Prevotella	copri
3dcecf07468cadf0d79203603b4f8324	F20	4563	10/16/2012	Fl	F20	2012 10	Fruit/Seed	Bacteria	Firmicutes	Clostridia	Clostridiales
e6fc1d13fb14819525d8c7624efd5434	B5	4512	05/30/2013	Bo	B5	2013 5	Fruit/Seed	Bacteria	Bacteroidetes	Bacteroidia	Bacteroidales	Prevotellaceae	Prevotella	stercorea
094f59ad7600d4b6375eaea14bdb766b	E16	4497	05/21/2013	Em	E16	2013 5	Fruit/Seed	Bacteria	Bacteroidetes	Bacteroidia	Bacteroidales	[Paraprevotellaceae]	[Prevotella]
cbd92dfe058af98d70aff05008abec02	E21	4488	09/27/2013	Em	E21	2013 9	Fruit/Seed	Bacteria	Firmicutes	Clostridia	Clostridiales	Ruminococcaceae	Ruminococcus
cd76834b8ac48f5e8bcc036a65ec0968	F8	4481	03/11/2013	Fl	F8	2013 3	Leaf	Bacteria	Spirochaetes	Spirochaetes	Spirochaetales	Spirochaetaceae	Treponema
7d6c4067d847a4e0a337cfc11e71527c	B5	4479	05/30/2013	Bo	B5	2013 5	Fruit/Seed	Bacteria	Firmicutes	Clostridia	Clostridiales	Lachnospiraceae
67c04df862a72174a87dcca82f3ac271	B5	4477	05/30/2013	Bo	B5	2013 5	Fruit/Seed	Bacteria	Firmicutes	Erysipelotrichi	Erysipelotrichales	Erysipelotrichaceae
a919603bdb6133a9f110d5e9c45ddb76	F7	4477	11/09/2012	Fl	F7	2012 11	Fruit/Seed	Bacteria	Bacteroidetes	Bacteroidia	Bacteroidales	Prevotellaceae	Prevotella	copri
ed5887f77f7a665bdbb787105748ca23	E3	4471	11/19/2012	Em	E3	2012 11	Fruit/Seed	Bacteria	Firmicutes	Clostridia	Clostridiales	Peptostreptococcaceae
7180087945268610b974f2d7a7cb703c	E3	4434	11/19/2012	Em	E3	2012 11	Fruit/Seed	Bacteria	Bacteroidetes	Bacteroidia	Bacteroidales	Prevotellaceae	Prevotella	copri
7180087945268610b974f2d7a7cb703c	E16	4381	05/21/2013	Em	E16	2013 5	Fruit/Seed	Bacteria	Bacteroidetes	Bacteroidia	Bacteroidales	Prevotellaceae	Prevotella	copri
e4a8536f747ad55d7bf8faab688dde98	F21	4294	07/11/2013	Fl	F21	2013 7	Invertebrate	Bacteria	Firmicutes	Clostridia	Clostridiales
f81296e5c49fef4a5236220d1f4f9629	E23	4280	11/14/2012	Em	E23	2012 11	Fruit/Seed	Bacteria	Firmicutes	Clostridia	Clostridiales	Ruminococcaceae	Ruminococcus
b6191c5b36331780d1c4b179cb85cd1e	B5	4245	05/30/2013	Bo	B5	2013 5	Fruit/Seed	Bacteria	Bacteroidetes	Bacteroidia	Bacteroidales	Prevotellaceae	Prevotella
5f39e783b1686a7079e867234bae3b22	F19	4232	08/08/2013	Fl	F19	2013 8	Invertebrate	Bacteria	Firmicutes	Clostridia	Clostridiales	Ruminococcaceae	Oscillospira
987152cb084a1b3b067708a1ac894f35	F6	4229	11/18/2012	Fl	F6	2012 11	Fruit/Seed	Bacteria	Proteobacteria	Gammaproteobacteria	Aeromonadales	Succinivibrionaceae	Succinivibrio
538d6e83187317947e2405aff19e016e	F7	4144	11/09/2012	Fl	F7	2012 11	Fruit/Seed	Bacteria	Spirochaetes	Spirochaetes	Spirochaetales	Spirochaetaceae	Treponema
a76f504884e1d23e93e453699409b515	F25	4144	09/26/2013	Fl	F25	2013 9	Fruit/Seed	Bacteria	Firmicutes	Clostridia	Clostridiales	Lachnospiraceae	Coprococcus
b55120f4657085244b5d0b9c8ab46225	F7	4141	11/09/2012	Fl	F7	2012 11	Fruit/Seed	Bacteria	Firmicutes	Erysipelotrichi	Erysipelotrichales	Erysipelotrichaceae
332db31da994e0375c9d725a1ec4facb	B5	4039	05/30/2013	Bo	B5	2013 5	Fruit/Seed	Bacteria	Bacteroidetes	Bacteroidia	Bacteroidales	Prevotellaceae	Prevotella	copri
4c19bc7ded0629f94c310621b4feae7e	B4	4019	04/03/2013	Bo	B4	2013 4	Leaf	Bacteria	Bacteroidetes	Bacteroidia	Bacteroidales	Prevotellaceae	Prevotella	copri
a76f504884e1d23e93e453699409b515	B5	3993	05/30/2013	Bo	B5	2013 5	Fruit/Seed	Bacteria	Firmicutes	Clostridia	Clostridiales	Lachnospiraceae	Coprococcus
d6fef9ae641b775018e44da072741ca4	F19	3962	08/08/2013	Fl	F19	2013 8	Invertebrate	Bacteria	Firmicutes	Clostridia	Clostridiales
a76f504884e1d23e93e453699409b515	B9	3938	07/04/2013	Bo	B9	2013 7	Invertebrate	Bacteria	Firmicutes	Clostridia	Clostridiales	Lachnospiraceae	Coprococcus
2aef654aa7a5ed9ee77cdb4981f0d318	B16	3920	10/26/2012	Bo	B16	2012 10	Fruit/Seed	Bacteria	Firmicutes	Clostridia	Clostridiales	Veillonellaceae	Anaerovibrio
a76f504884e1d23e93e453699409b515	B18	3917	03/13/2013	Bo	B18	2013 3	Leaf	Bacteria	Firmicutes	Clostridia	Clostridiales	Lachnospiraceae	Coprococcus
538d6e83187317947e2405aff19e016e	B4	3876	04/03/2013	Bo	B4	2013 4	Leaf	Bacteria	Spirochaetes	Spirochaetes	Spirochaetales	Spirochaetaceae	Treponema
a919603bdb6133a9f110d5e9c45ddb76	B22	3826	11/23/2012	Bo	B22	2012 11	Fruit/Seed	Bacteria	Bacteroidetes	Bacteroidia	Bacteroidales	Prevotellaceae	Prevotella	copri
538d6e83187317947e2405aff19e016e	F21	3824	07/11/2013	Fl	F21	2013 7	Invertebrate	Bacteria	Spirochaetes	Spirochaetes	Spirochaetales	Spirochaetaceae	Treponema
a919603bdb6133a9f110d5e9c45ddb76	F9	3803	04/10/2013	Fl	F9	2013 4	Leaf	Bacteria	Bacteroidetes	Bacteroidia	Bacteroidales	Prevotellaceae	Prevotella	copri
98fc12048ecfca4f5edea5f97bbe524a	E14	3768	01/28/2013	Em	E14	2013 1	Leaf	Bacteria	Bacteroidetes	Bacteroidia	Bacteroidales	Prevotellaceae	Prevotella
9a71994699da380380d781c566dee956	B4	3762	04/03/2013	Bo	B4	2013 4	Leaf	Bacteria	Bacteroidetes	Bacteroidia	Bacteroidales	Prevotellaceae	Prevotella	copri
f2f4fedff35bb4016f8d9e842bc21575	F21	3762	07/11/2013	Fl	F21	2013 7	Invertebrate	Bacteria	Bacteroidetes	Bacteroidia	Bacteroidales	S24-7
4d6004cd7725fcac9d28d3e01102694d	E15	3751	04/08/2013	Em	E15	2013 4	Leaf	Bacteria
8ff0413251855e5327279a5bd65a684a	E15	3734	04/08/2013	Em	E15	2013 4	Leaf	Bacteria	Bacteroidetes	Bacteroidia	Bacteroidales	Prevotellaceae	Prevotella	copri
a919603bdb6133a9f110d5e9c45ddb76	F16	3693	03/13/2013	Fl	F16	2013 3	Leaf	Bacteria	Bacteroidetes	Bacteroidia	Bacteroidales	Prevotellaceae	Prevotella	copri
4d6004cd7725fcac9d28d3e01102694d	F7	3677	11/09/2012	Fl	F7	2012 11	Fruit/Seed	Bacteria
f16b3bb9d832cd28dd0107528b1b9ea5	B6	3666	10/21/2012	Bo	B6	2012 10	Fruit/Seed	Bacteria	Firmicutes	Clostridia	Clostridiales	Ruminococcaceae	Ruminococcus
f2f4fedff35bb4016f8d9e842bc21575	F7	3660	11/09/2012	Fl	F7	2012 11	Fruit/Seed	Bacteria	Bacteroidetes	Bacteroidia	Bacteroidales	S24-7
aa89b86b5796d5112f7db5639f69d536	B7	3621	10/30/2012	Bo	B7	2012 10	Fruit/Seed	Bacteria	Actinobacteria	Actinobacteria	Bifidobacteriales	Bifidobacteriaceae	Bifidobacterium
24b34e548cb9556e73536fca01ea13b4	F19	3616	08/08/2013	Fl	F19	2013 8	Invertebrate	Bacteria	Bacteroidetes	Bacteroidia	Bacteroidales	S24-7
538d6e83187317947e2405aff19e016e	E3	3607	11/19/2012	Em	E3	2012 11	Fruit/Seed	Bacteria	Spirochaetes	Spirochaetes	Spirochaetales	Spirochaetaceae	Treponema
a919603bdb6133a9f110d5e9c45ddb76	F17	3594	02/21/2013	Fl	F17	2013 2	Leaf	Bacteria	Bacteroidetes	Bacteroidia	Bacteroidales	Prevotellaceae	Prevotella	copri
a76f504884e1d23e93e453699409b515	E12	3573	03/06/2013	Em	E12	2013 3	Leaf	Bacteria	Firmicutes	Clostridia	Clostridiales	Lachnospiraceae	Coprococcus
787c69911ea0b19e1ca76da8ca883605	B4	3558	04/03/2013	Bo	B4	2013 4	Leaf	Bacteria	Bacteroidetes	Bacteroidia	Bacteroidales	Prevotellaceae	Prevotella	copri
538d6e83187317947e2405aff19e016e	B23	3512	04/11/2013	Bo	B23	2013 4	Leaf	Bacteria	Spirochaetes	Spirochaetes	Spirochaetales	Spirochaetaceae	Treponema
bb4b2c0bb55ec4d4cd2a217bee25ccb4	E19	3512	05/27/2013	Em	E19	2013 5	Fruit/Seed	Bacteria	Firmicutes	Bacilli	Lactobacillales	Lactobacillaceae	Lactobacillus
c9ec8ca5a3fbbef622e7080431a2ef8f	B5	3505	05/30/2013	Bo	B5	2013 5	Fruit/Seed	Bacteria	Bacteroidetes	Bacteroidia	Bacteroidales	Prevotellaceae	Prevotella	copri
bccead012b384536958ee79dc8f3ac9d	E1	3496	07/05/2013	Em	E1	2013 7	Invertebrate	Bacteria	Firmicutes	Clostridia	Clostridiales	Lachnospiraceae	Roseburia
3d86ff78aa73bf1bc725dffc3ff14a39	E17	3484	02/11/2013	Em	E17	2013 2	Leaf	Bacteria	Bacteroidetes	Bacteroidia	Bacteroidales	Prevotellaceae	Prevotella
f2f4fedff35bb4016f8d9e842bc21575	E4	3480	06/29/2013	Em	E4	2013 6	Fruit/Seed	Bacteria	Bacteroidetes	Bacteroidia	Bacteroidales	S24-7
808c32ebe7fd07c7003f2a080ab7c8f1	E15	3479	04/08/2013	Em	E15	2013 4	Leaf	Bacteria	Actinobacteria	Coriobacteriia	Coriobacteriales	Coriobacteriaceae
538d6e83187317947e2405aff19e016e	E17	3474	02/11/2013	Em	E17	2013 2	Leaf	Bacteria	Spirochaetes	Spirochaetes	Spirochaetales	Spirochaetaceae	Treponema
8ff0413251855e5327279a5bd65a684a	B16	3459	10/26/2012	Bo	B16	2012 10	Fruit/Seed	Bacteria	Bacteroidetes	Bacteroidia	Bacteroidales	Prevotellaceae	Prevotella	copri
bcfbbd71d556a2420e8c61f33598fc2d	F20	3452	10/16/2012	Fl	F20	2012 10	Fruit/Seed	Bacteria	Firmicutes	Clostridia	Clostridiales	Ruminococcaceae	Ruminococcus
c4dfe34abf257f41401862a92d4857f8	B6	3452	10/21/2012	Bo	B6	2012 10	Fruit/Seed	Bacteria	Firmicutes	Erysipelotrichi	Erysipelotrichales	Erysipelotrichaceae	[Eubacterium]	biforme
0ab19a16223ddca93a59a4fa7bd68d10	E4	3417	06/29/2013	Em	E4	2013 6	Fruit/Seed	Bacteria	Firmicutes	Bacilli	Lactobacillales	Lactobacillaceae	Lactobacillus	mucosae
5b134cf8d5bdb6b87fa83465bb4e8a0f	B5	3416	05/30/2013	Bo	B5	2013 5	Fruit/Seed	Bacteria	Firmicutes	Clostridia	Clostridiales	Lachnospiraceae
808c32ebe7fd07c7003f2a080ab7c8f1	B4	3416	04/03/2013	Bo	B4	2013 4	Leaf	Bacteria	Actinobacteria	Coriobacteriia	Coriobacteriales	Coriobacteriaceae
2aef654aa7a5ed9ee77cdb4981f0d318	B2	3413	07/10/2013	Bo	B2	2013 7	Invertebrate	Bacteria	Firmicutes	Clostridia	Clostridiales	Veillonellaceae	Anaerovibrio
a16779780775c8134047a797580b7c92	E17	3409	02/11/2013	Em	E17	2013 2	Leaf	Bacteria	Bacteroidetes	Bacteroidia	Bacteroidales	Prevotellaceae	Prevotella	copri
3a993f798ecff9531a8bd48c7b33b71c	F9	3389	04/10/2013	Fl	F9	2013 4	Leaf	Bacteria	Firmicutes	Clostridia	Clostridiales	Ruminococcaceae	Ruminococcus
bccead012b384536958ee79dc8f3ac9d	E4	3381	06/29/2013	Em	E4	2013 6	Fruit/Seed	Bacteria	Firmicutes	Clostridia	Clostridiales	Lachnospiraceae	Roseburia
e4a8536f747ad55d7bf8faab688dde98	F19	3372	08/08/2013	Fl	F19	2013 8	Invertebrate	Bacteria	Firmicutes	Clostridia	Clostridiales
8151915a29134050ec634b1b95562255	E16	3359	05/21/2013	Em	E16	2013 5	Fruit/Seed	Bacteria	Bacteroidetes	Bacteroidia	Bacteroidales	Prevotellaceae	Prevotella	stercorea
b149e5543e5dd21f05130002f818e7a0	B4	3358	04/03/2013	Bo	B4	2013 4	Leaf	Bacteria	Bacteroidetes	Bacteroidia	Bacteroidales	Prevotellaceae	Prevotella	copri
6611fd0c820563eb5055255f31c0b92a	E4	3351	06/29/2013	Em	E4	2013 6	Fruit/Seed	Bacteria	Firmicutes	Clostridia	Clostridiales	Lachnospiraceae
0b0f9869777aa94bcae2aac08f025f55	E3	3328	11/19/2012	Em	E3	2012 11	Fruit/Seed	Bacteria	Firmicutes	Clostridia	Clostridiales	Veillonellaceae	Dialister
1b382284afb07392edaca7496acdb6ed	E4	3327	06/29/2013	Em	E4	2013 6	Fruit/Seed	Bacteria	Firmicutes	Bacilli	Lactobacillales	Lactobacillaceae	Lactobacillus	mucosae
6df8ceebd53f908865e3f697e6750d6b	B4	3320	04/03/2013	Bo	B4	2013 4	Leaf	Bacteria	Bacteroidetes	Bacteroidia	Bacteroidales	Prevotellaceae	Prevotella	copri
fe2eb4997a4d29b884919782bf6a76ef	F21	3314	07/11/2013	Fl	F21	2013 7	Invertebrate	Bacteria	Bacteroidetes	Bacteroidia	Bacteroidales
25003cf5d9b48225db4b95150e48c7c4	E3	3294	11/19/2012	Em	E3	2012 11	Fruit/Seed	Bacteria	Firmicutes	Clostridia	Clostridiales	Ruminococcaceae	Ruminococcus	flavefaciens
7180087945268610b974f2d7a7cb703c	B3	3268	05/30/2013	Bo	B3	2013 5	Fruit/Seed	Bacteria	Bacteroidetes	Bacteroidia	Bacteroidales	Prevotellaceae	Prevotella	copri
538d6e83187317947e2405aff19e016e	F9	3259	04/10/2013	Fl	F9	2013 4	Leaf	Bacteria	Spirochaetes	Spirochaetes	Spirochaetales	Spirochaetaceae	Treponema
cd76834b8ac48f5e8bcc036a65ec0968	B23	3243	04/11/2013	Bo	B23	2013 4	Leaf	Bacteria	Spirochaetes	Spirochaetes	Spirochaetales	Spirochaetaceae	Treponema
538d6e83187317947e2405aff19e016e	B18	3237	03/13/2013	Bo	B18	2013 3	Leaf	Bacteria	Spirochaetes	Spirochaetes	Spirochaetales	Spirochaetaceae	Treponema
7180087945268610b974f2d7a7cb703c	F16	3214	03/13/2013	Fl	F16	2013 3	Leaf	Bacteria	Bacteroidetes	Bacteroidia	Bacteroidales	Prevotellaceae	Prevotella	copri
ac1b7ac60c561bc1e54a4c8d345e02cf	B5	3210	05/30/2013	Bo	B5	2013 5	Fruit/Seed	Bacteria	Firmicutes	Clostridia	Clostridiales	Ruminococcaceae	Faecalibacterium	prausnitzii
a919603bdb6133a9f110d5e9c45ddb76	B17	3206	05/24/2013	Bo	B17	2013 5	Fruit/Seed	Bacteria	Bacteroidetes	Bacteroidia	Bacteroidales	Prevotellaceae	Prevotella	copri
d31646356f99c17697a03f3f4fd44021	E4	3206	06/29/2013	Em	E4	2013 6	Fruit/Seed	Bacteria	Firmicutes	Clostridia	Clostridiales
f2f4fedff35bb4016f8d9e842bc21575	E15	3204	04/08/2013	Em	E15	2013 4	Leaf	Bacteria	Bacteroidetes	Bacteroidia	Bacteroidales	S24-7
ac1b7ac60c561bc1e54a4c8d345e02cf	E16	3197	05/21/2013	Em	E16	2013 5	Fruit/Seed	Bacteria	Firmicutes	Clostridia	Clostridiales	Ruminococcaceae	Faecalibacterium	prausnitzii
375a9a7f2e0e4afdd86e34a035977652	F13	3193	03/04/2013	Fl	F13	2013 3	Leaf	Bacteria	Actinobacteria	Coriobacteriia	Coriobacteriales	Coriobacteriaceae
10a57734fdcae04868bf9950573a98f1	E3	3192	11/19/2012	Em	E3	2012 11	Fruit/Seed	Bacteria	Firmicutes	Clostridia	Clostridiales	Ruminococcaceae	Faecalibacterium	prausnitzii
a8025b9535522cdfcd5dfa8cc76bba75	B4	3189	04/03/2013	Bo	B4	2013 4	Leaf	Bacteria	Bacteroidetes	Bacteroidia	Bacteroidales	Prevotellaceae	Prevotella	copri
ed5887f77f7a665bdbb787105748ca23	B6	3178	10/21/2012	Bo	B6	2012 10	Fruit/Seed	Bacteria	Firmicutes	Clostridia	Clostridiales	Peptostreptococcaceae
e19b1c9133920bc3c31dcc3e1b445a71	E17	3174	02/11/2013	Em	E17	2013 2	Leaf	Bacteria	Firmicutes	Clostridia	Clostridiales	Lachnospiraceae
e19b1c9133920bc3c31dcc3e1b445a71	B4	3170	04/03/2013	Bo	B4	2013 4	Leaf	Bacteria	Firmicutes	Clostridia	Clostridiales	Lachnospiraceae
a16779780775c8134047a797580b7c92	E15	3168	04/08/2013	Em	E15	2013 4	Leaf	Bacteria	Bacteroidetes	Bacteroidia	Bacteroidales	Prevotellaceae	Prevotella	copri
987152cb084a1b3b067708a1ac894f35	F18	3123	11/07/2012	Fl	F18	2012 11	Fruit/Seed	Bacteria	Proteobacteria	Gammaproteobacteria	Aeromonadales	Succinivibrionaceae	Succinivibrio
e91897089adcd4a0ba87ad0249b0d00b	E3	3102	11/19/2012	Em	E3	2012 11	Fruit/Seed	Bacteria	Firmicutes	Bacilli	Lactobacillales	Streptococcaceae	Streptococcus
a0473bda3247eff782bfcb5f1bf5b7bd	B5	3094	05/30/2013	Bo	B5	2013 5	Fruit/Seed	Bacteria	Bacteroidetes	Bacteroidia	Bacteroidales	Prevotellaceae	Prevotella	copri
538d6e83187317947e2405aff19e016e	F16	3090	03/13/2013	Fl	F16	2013 3	Leaf	Bacteria	Spirochaetes	Spirochaetes	Spirochaetales	Spirochaetaceae	Treponema
4d6004cd7725fcac9d28d3e01102694d	F25	3085	09/26/2013	Fl	F25	2013 9	Fruit/Seed	Bacteria
05f79ae8c354ff268737ee0dca5c9374	B5	3072	05/30/2013	Bo	B5	2013 5	Fruit/Seed	Bacteria	Proteobacteria	Betaproteobacteria	Burkholderiales	Alcaligenaceae	Sutterella
2aef654aa7a5ed9ee77cdb4981f0d318	B4	3070	04/03/2013	Bo	B4	2013 4	Leaf	Bacteria	Firmicutes	Clostridia	Clostridiales	Veillonellaceae	Anaerovibrio
b55120f4657085244b5d0b9c8ab46225	E29	3070	10/18/2013	Em	E29	2013 10	Fruit/Seed	Bacteria	Firmicutes	Erysipelotrichi	Erysipelotrichales	Erysipelotrichaceae
184ebf110e95de4e45bafc5620461580	B10	3068	06/03/2013	Bo	B10	2013 6	Fruit/Seed	Bacteria	Firmicutes	Clostridia	Clostridiales	Ruminococcaceae	Faecalibacterium	prausnitzii
b09b9b8c5dd237514e46b44fdcba6114	F9	3064	04/10/2013	Fl	F9	2013 4	Leaf	Bacteria	Firmicutes	Clostridia	Clostridiales	Ruminococcaceae
d1a5ff630f7117887c37c23d43c715d7	E16	3064	05/21/2013	Em	E16	2013 5	Fruit/Seed	Bacteria	Firmicutes	Clostridia	Clostridiales	Lachnospiraceae
c8d19819deebab548737d47657017262	E17	3057	02/11/2013	Em	E17	2013 2	Leaf	Bacteria	Firmicutes	Clostridia	Clostridiales	Ruminococcaceae	Ruminococcus	flavefaciens
80d741f25e19f58b1444452b250d53f0	F13	3053	03/04/2013	Fl	F13	2013 3	Leaf	Bacteria	Firmicutes	Clostridia	Clostridiales	Lachnospiraceae
a919603bdb6133a9f110d5e9c45ddb76	B13	3044	12/12/2012	Bo	B13	2012 12	Fruit/Seed	Bacteria	Bacteroidetes	Bacteroidia	Bacteroidales	Prevotellaceae	Prevotella	copri
3e630df376192085461b3a27dbe8d3b3	B5	3036	05/30/2013	Bo	B5	2013 5	Fruit/Seed	Bacteria	Actinobacteria	Coriobacteriia	Coriobacteriales	Coriobacteriaceae
5a162bd89f32f259e8c374bf7aa84cfe	E4	3032	06/29/2013	Em	E4	2013 6	Fruit/Seed	Bacteria	Firmicutes	Clostridia	Clostridiales
a919603bdb6133a9f110d5e9c45ddb76	E11	3017	04/16/2013	Em	E11	2013 4	Leaf	Bacteria	Bacteroidetes	Bacteroidia	Bacteroidales	Prevotellaceae	Prevotella	copri
047bbe4d2b4bcfc843b3d215237e0e0e	E4	3011	06/29/2013	Em	E4	2013 6	Fruit/Seed	Bacteria	Firmicutes	Clostridia	Clostridiales	Lachnospiraceae	Blautia
a919603bdb6133a9f110d5e9c45ddb76	B4	2998	04/03/2013	Bo	B4	2013 4	Leaf	Bacteria	Bacteroidetes	Bacteroidia	Bacteroidales	Prevotellaceae	Prevotella	copri
808c32ebe7fd07c7003f2a080ab7c8f1	B6	2994	10/21/2012	Bo	B6	2012 10	Fruit/Seed	Bacteria	Actinobacteria	Coriobacteriia	Coriobacteriales	Coriobacteriaceae
0ab19a16223ddca93a59a4fa7bd68d10	E26	2992	10/04/2013	Em	E26	2013 10	Fruit/Seed	Bacteria	Firmicutes	Bacilli	Lactobacillales	Lactobacillaceae	Lactobacillus	mucosae
7180087945268610b974f2d7a7cb703c	E25	2985	06/04/2013	Em	E25	2013 6	Fruit/Seed	Bacteria	Bacteroidetes	Bacteroidia	Bacteroidales	Prevotellaceae	Prevotella	copri
31e097aa12c05334da73d2a30a3636c4	B4	2974	04/03/2013	Bo	B4	2013 4	Leaf	Bacteria	Bacteroidetes	Bacteroidia	Bacteroidales	Prevotellaceae	Prevotella	copri
0bcea727e31ca06b65cfa97464ae222b	B5	2971	05/30/2013	Bo	B5	2013 5	Fruit/Seed	Bacteria	Bacteroidetes	Bacteroidia	Bacteroidales	[Paraprevotellaceae]	[Prevotella]
538d6e83187317947e2405aff19e016e	E14	2961	01/28/2013	Em	E14	2013 1	Leaf	Bacteria	Spirochaetes	Spirochaetes	Spirochaetales	Spirochaetaceae	Treponema
552e912f22f0a3ca78793cb35c32e5a4	B5	2950	05/30/2013	Bo	B5	2013 5	Fruit/Seed	Bacteria	Firmicutes	Clostridia	Clostridiales	Lachnospiraceae	Blautia
ff6f5df1c6db7f1a0438d3be9144d507	E4	2946	06/29/2013	Em	E4	2013 6	Fruit/Seed	Bacteria	Firmicutes	Clostridia	Clostridiales	Ruminococcaceae
047bbe4d2b4bcfc843b3d215237e0e0e	E5	2934	06/29/2013	Em	E5	2013 6	Fruit/Seed	Bacteria	Firmicutes	Clostridia	Clostridiales	Lachnospiraceae	Blautia
e490a1eab724f8e0f5da78c22987a79b	E3	2934	11/19/2012	Em	E3	2012 11	Fruit/Seed	Bacteria	Firmicutes	Clostridia	Clostridiales	Ruminococcaceae
a76f504884e1d23e93e453699409b515	B4	2918	04/03/2013	Bo	B4	2013 4	Leaf	Bacteria	Firmicutes	Clostridia	Clostridiales	Lachnospiraceae	Coprococcus
3e630df376192085461b3a27dbe8d3b3	E1	2910	07/05/2013	Em	E1	2013 7	Invertebrate	Bacteria	Actinobacteria	Coriobacteriia	Coriobacteriales	Coriobacteriaceae
db31b740b5870dd593b1cd6467f5a5d9	F18	2907	11/07/2012	Fl	F18	2012 11	Fruit/Seed	Bacteria	Bacteroidetes	Bacteroidia	Bacteroidales	Prevotellaceae	Prevotella	copri
f16b3bb9d832cd28dd0107528b1b9ea5	F18	2906	11/07/2012	Fl	F18	2012 11	Fruit/Seed	Bacteria	Firmicutes	Clostridia	Clostridiales	Ruminococcaceae	Ruminococcus
6611fd0c820563eb5055255f31c0b92a	B9	2903	07/04/2013	Bo	B9	2013 7	Invertebrate	Bacteria	Firmicutes	Clostridia	Clostridiales	Lachnospiraceae
decfa1dbdc39180f47106173e5664ffb	E3	2892	11/19/2012	Em	E3	2012 11	Fruit/Seed	Bacteria	Firmicutes	Clostridia	Clostridiales	Ruminococcaceae
1b382284afb07392edaca7496acdb6ed	E26	2889	10/04/2013	Em	E26	2013 10	Fruit/Seed	Bacteria	Firmicutes	Bacilli	Lactobacillales	Lactobacillaceae	Lactobacillus	mucosae
7b1ab8a83a471b1ff2c8b556d61777bd	E6	2885	08/11/2013	Em	E6	2013 8	Invertebrate	Bacteria	Firmicutes	Clostridia	Clostridiales	Ruminococcaceae
a76f504884e1d23e93e453699409b515	B26	2885	10/01/2013	Bo	B26	2013 10	Fruit/Seed	Bacteria	Firmicutes	Clostridia	Clostridiales	Lachnospiraceae	Coprococcus
483d06880bd149394718819dfffff359	E21	2867	09/27/2013	Em	E21	2013 9	Fruit/Seed	Bacteria	Firmicutes	Clostridia	Clostridiales	Lachnospiraceae	Butyrivibrio	crossotus
58b9543eb90d11d6d4d72e671a579895	B5	2859	05/30/2013	Bo	B5	2013 5	Fruit/Seed	Bacteria	Firmicutes	Erysipelotrichi	Erysipelotrichales	Erysipelotrichaceae
8fb89dc3476e570fd05554ade822d56f	E1	2859	07/05/2013	Em	E1	2013 7	Invertebrate	Bacteria	Firmicutes	Clostridia	Clostridiales	Lachnospiraceae
b55120f4657085244b5d0b9c8ab46225	F19	2843	08/08/2013	Fl	F19	2013 8	Invertebrate	Bacteria	Firmicutes	Erysipelotrichi	Erysipelotrichales	Erysipelotrichaceae
483d06880bd149394718819dfffff359	B6	2842	10/21/2012	Bo	B6	2012 10	Fruit/Seed	Bacteria	Firmicutes	Clostridia	Clostridiales	Lachnospiraceae	Butyrivibrio	crossotus
d2e702f43a4e5af9b7a639770401df28	E4	2840	06/29/2013	Em	E4	2013 6	Fruit/Seed	Bacteria	Firmicutes	Clostridia	Clostridiales
a919603bdb6133a9f110d5e9c45ddb76	B5	2832	05/30/2013	Bo	B5	2013 5	Fruit/Seed	Bacteria	Bacteroidetes	Bacteroidia	Bacteroidales	Prevotellaceae	Prevotella	copri
6dd112284ccfa1b2da740307f277f15c	F21	2827	07/11/2013	Fl	F21	2013 7	Invertebrate	Bacteria	Firmicutes	Clostridia	Clostridiales
538d6e83187317947e2405aff19e016e	B16	2812	10/26/2012	Bo	B16	2012 10	Fruit/Seed	Bacteria	Spirochaetes	Spirochaetes	Spirochaetales	Spirochaetaceae	Treponema
5f39e783b1686a7079e867234bae3b22	E17	2800	02/11/2013	Em	E17	2013 2	Leaf	Bacteria	Firmicutes	Clostridia	Clostridiales	Ruminococcaceae	Oscillospira
f2b2d35605bd803a5a5b9646c7a87ba7	B26	2798	10/01/2013	Bo	B26	2013 10	Fruit/Seed	Bacteria	Firmicutes	Clostridia	Clostridiales	Clostridiaceae
538d6e83187317947e2405aff19e016e	B15	2797	10/31/2012	Bo	B15	2012 10	Fruit/Seed	Bacteria	Spirochaetes	Spirochaetes	Spirochaetales	Spirochaetaceae	Treponema
538d6e83187317947e2405aff19e016e	F17	2797	02/21/2013	Fl	F17	2013 2	Leaf	Bacteria	Spirochaetes	Spirochaetes	Spirochaetales	Spirochaetaceae	Treponema
9e07b17b8639b07f9660a80fca974906	E3	2797	11/19/2012	Em	E3	2012 11	Fruit/Seed	Bacteria	Firmicutes	Clostridia	Clostridiales	Lachnospiraceae
f2f4fedff35bb4016f8d9e842bc21575	F18	2793	11/07/2012	Fl	F18	2012 11	Fruit/Seed	Bacteria	Bacteroidetes	Bacteroidia	Bacteroidales	S24-7
f183ac06f724355eea30f5b790ac17e2	E15	2780	04/08/2013	Em	E15	2013 4	Leaf	Bacteria	Firmicutes	Clostridia	Clostridiales	Ruminococcaceae
99546c8c29ef531efd0bad06820c8f95	E17	2778	02/11/2013	Em	E17	2013 2	Leaf	Bacteria	Bacteroidetes	Bacteroidia	Bacteroidales	Prevotellaceae	Prevotella	copri
0bcedea58fb83b0c6cd09d81462218db	B4	2776	04/03/2013	Bo	B4	2013 4	Leaf	Bacteria	Bacteroidetes	Bacteroidia	Bacteroidales	Prevotellaceae	Prevotella	copri
cd76834b8ac48f5e8bcc036a65ec0968	B7	2766	10/30/2012	Bo	B7	2012 10	Fruit/Seed	Bacteria	Spirochaetes	Spirochaetes	Spirochaetales	Spirochaetaceae	Treponema
15587ed6674371992ad07b9490265916	F20	2752	10/16/2012	Fl	F20	2012 10	Fruit/Seed	Bacteria	Firmicutes	Clostridia	Clostridiales
cd76834b8ac48f5e8bcc036a65ec0968	F7	2742	11/09/2012	Fl	F7	2012 11	Fruit/Seed	Bacteria	Spirochaetes	Spirochaetes	Spirochaetales	Spirochaetaceae	Treponema
820f21658859c3f6141e60a01c2bcd72	E15	2741	04/08/2013	Em	E15	2013 4	Leaf	Bacteria	Bacteroidetes	Bacteroidia	Bacteroidales	Prevotellaceae	Prevotella	copri
987152cb084a1b3b067708a1ac894f35	E15	2725	04/08/2013	Em	E15	2013 4	Leaf	Bacteria	Proteobacteria	Gammaproteobacteria	Aeromonadales	Succinivibrionaceae	Succinivibrio
6611fd0c820563eb5055255f31c0b92a	E5	2722	06/29/2013	Em	E5	2013 6	Fruit/Seed	Bacteria	Firmicutes	Clostridia	Clostridiales	Lachnospiraceae
1d08cfc7d5240b78e8ce7fa7a60fedb2	E17	2717	02/11/2013	Em	E17	2013 2	Leaf	Bacteria	Bacteroidetes	Bacteroidia	Bacteroidales	Prevotellaceae	Prevotella	copri
cd76834b8ac48f5e8bcc036a65ec0968	B15	2714	10/31/2012	Bo	B15	2012 10	Fruit/Seed	Bacteria	Spirochaetes	Spirochaetes	Spirochaetales	Spirochaetaceae	Treponema
36103b80a088839df72c01924e499f16	F20	2709	10/16/2012	Fl	F20	2012 10	Fruit/Seed	Bacteria	Firmicutes	Clostridia	Clostridiales
dd5d45e36f78824604c1413673a5b4ba	E4	2703	06/29/2013	Em	E4	2013 6	Fruit/Seed	Bacteria	Firmicutes	Clostridia	Clostridiales	Lachnospiraceae	Roseburia	faecis
db31b740b5870dd593b1cd6467f5a5d9	F21	2702	07/11/2013	Fl	F21	2013 7	Invertebrate	Bacteria	Bacteroidetes	Bacteroidia	Bacteroidales	Prevotellaceae	Prevotella	copri
26b1383b51b7e58648608db4208d7e3d	F25	2681	09/26/2013	Fl	F25	2013 9	Fruit/Seed	Bacteria	Bacteroidetes	Bacteroidia	Bacteroidales	Prevotellaceae	Prevotella
a919603bdb6133a9f110d5e9c45ddb76	E12	2680	03/06/2013	Em	E12	2013 3	Leaf	Bacteria	Bacteroidetes	Bacteroidia	Bacteroidales	Prevotellaceae	Prevotella	copri
ad2d131ffd5ab5405f80df332661ba72	F25	2675	09/26/2013	Fl	F25	2013 9	Fruit/Seed	Bacteria	Firmicutes	Clostridia	Clostridiales	Lachnospiraceae	Blautia
3a2055edb511e5b65e16b94dc3aaf35e	E5	2672	06/29/2013	Em	E5	2013 6	Fruit/Seed	Bacteria	Firmicutes	Clostridia	Clostridiales
24b34e548cb9556e73536fca01ea13b4	F21	2670	07/11/2013	Fl	F21	2013 7	Invertebrate	Bacteria	Bacteroidetes	Bacteroidia	Bacteroidales	S24-7
6bbf46e6a3135f59e9e0821feb27c114	E15	2666	04/08/2013	Em	E15	2013 4	Leaf	Bacteria	Cyanobacteria	4C0d-2	YS2
d2e702f43a4e5af9b7a639770401df28	E5	2664	06/29/2013	Em	E5	2013 6	Fruit/Seed	Bacteria	Firmicutes	Clostridia	Clostridiales
7b1ab8a83a471b1ff2c8b556d61777bd	F19	2662	08/08/2013	Fl	F19	2013 8	Invertebrate	Bacteria	Firmicutes	Clostridia	Clostridiales	Ruminococcaceae
6562ed0cd6277bb14f191f6070dbf699	E5	2659	06/29/2013	Em	E5	2013 6	Fruit/Seed	Bacteria	Firmicutes	Clostridia	Clostridiales
e319aa058eeb413955093a29aee206bd	F25	2658	09/26/2013	Fl	F25	2013 9	Fruit/Seed	Bacteria	Bacteroidetes	Bacteroidia	Bacteroidales	Prevotellaceae	Prevotella
375a9a7f2e0e4afdd86e34a035977652	F8	2654	03/11/2013	Fl	F8	2013 3	Leaf	Bacteria	Actinobacteria	Coriobacteriia	Coriobacteriales	Coriobacteriaceae
5bce8e077b58d67f4d5ae21af826ab96	B5	2650	05/30/2013	Bo	B5	2013 5	Fruit/Seed	Bacteria	Firmicutes	Clostridia	Clostridiales	Lachnospiraceae
5533bcee4a0d212f0c427ffb0b6c13d2	B5	2649	05/30/2013	Bo	B5	2013 5	Fruit/Seed	Bacteria	Bacteroidetes	Bacteroidia	Bacteroidales	Prevotellaceae	Prevotella	copri
7b1ab8a83a471b1ff2c8b556d61777bd	F26	2644	07/08/2013	Fl	F26	2013 7	Invertebrate	Bacteria	Firmicutes	Clostridia	Clostridiales	Ruminococcaceae
a919603bdb6133a9f110d5e9c45ddb76	E14	2642	01/28/2013	Em	E14	2013 1	Leaf	Bacteria	Bacteroidetes	Bacteroidia	Bacteroidales	Prevotellaceae	Prevotella	copri
d2e702f43a4e5af9b7a639770401df28	E16	2638	05/21/2013	Em	E16	2013 5	Fruit/Seed	Bacteria	Firmicutes	Clostridia	Clostridiales
8ff0413251855e5327279a5bd65a684a	E12	2630	03/06/2013	Em	E12	2013 3	Leaf	Bacteria	Bacteroidetes	Bacteroidia	Bacteroidales	Prevotellaceae	Prevotella	copri
0dc61d321d634f605424a1b8af6549ac	F19	2629	08/08/2013	Fl	F19	2013 8	Invertebrate	Bacteria	Firmicutes	Clostridia	Clostridiales	Ruminococcaceae
6562ed0cd6277bb14f191f6070dbf699	E16	2628	05/21/2013	Em	E16	2013 5	Fruit/Seed	Bacteria	Firmicutes	Clostridia	Clostridiales
c55cc42ee2deedee311e2eb0f73c8d22	F26	2628	07/08/2013	Fl	F26	2013 7	Invertebrate	Bacteria	Firmicutes	Clostridia	Clostridiales	Ruminococcaceae
3a2055edb511e5b65e16b94dc3aaf35e	E16	2623	05/21/2013	Em	E16	2013 5	Fruit/Seed	Bacteria	Firmicutes	Clostridia	Clostridiales
1d08cfc7d5240b78e8ce7fa7a60fedb2	E15	2619	04/08/2013	Em	E15	2013 4	Leaf	Bacteria	Bacteroidetes	Bacteroidia	Bacteroidales	Prevotellaceae	Prevotella	copri
cd76834b8ac48f5e8bcc036a65ec0968	E22	2619	08/07/2013	Em	E22	2013 8	Invertebrate	Bacteria	Spirochaetes	Spirochaetes	Spirochaetales	Spirochaetaceae	Treponema
a16779780775c8134047a797580b7c92	B4	2606	04/03/2013	Bo	B4	2013 4	Leaf	Bacteria	Bacteroidetes	Bacteroidia	Bacteroidales	Prevotellaceae	Prevotella	copri
1c1b5ce8ec9c53b7e8e84e2e16f3f593	E3	2603	11/19/2012	Em	E3	2012 11	Fruit/Seed	Bacteria	Firmicutes	Clostridia	Clostridiales	Lachnospiraceae	Coprococcus
6058344053ba98e5cee807e20cb9d17b	E3	2603	11/19/2012	Em	E3	2012 11	Fruit/Seed	Bacteria	Bacteroidetes	Bacteroidia	Bacteroidales	Prevotellaceae	Prevotella	copri
946c713ca127f49f1f5c3a17351b856f	B5	2603	05/30/2013	Bo	B5	2013 5	Fruit/Seed	Bacteria	Firmicutes	Clostridia	Clostridiales	Ruminococcaceae	Faecalibacterium	prausnitzii
b55120f4657085244b5d0b9c8ab46225	E16	2602	05/21/2013	Em	E16	2013 5	Fruit/Seed	Bacteria	Firmicutes	Erysipelotrichi	Erysipelotrichales	Erysipelotrichaceae
a76f504884e1d23e93e453699409b515	E13	2601	05/27/2013	Em	E13	2013 5	Fruit/Seed	Bacteria	Firmicutes	Clostridia	Clostridiales	Lachnospiraceae	Coprococcus
a4d697d44e15c7922de9f496b2efd258	E15	2596	04/08/2013	Em	E15	2013 4	Leaf	Bacteria	Bacteroidetes	Bacteroidia	Bacteroidales	Prevotellaceae	Prevotella
3a2055edb511e5b65e16b94dc3aaf35e	E4	2593	06/29/2013	Em	E4	2013 6	Fruit/Seed	Bacteria	Firmicutes	Clostridia	Clostridiales
a76f504884e1d23e93e453699409b515	B8	2593	03/13/2013	Bo	B8	2013 3	Leaf	Bacteria	Firmicutes	Clostridia	Clostridiales	Lachnospiraceae	Coprococcus
538d6e83187317947e2405aff19e016e	F23	2582	08/03/2013	Fl	F23	2013 8	Invertebrate	Bacteria	Spirochaetes	Spirochaetes	Spirochaetales	Spirochaetaceae	Treponema
80ccee34e0cfb153bc67ae60a4fbfbf3	F19	2577	08/08/2013	Fl	F19	2013 8	Invertebrate	Bacteria	Firmicutes	Clostridia	Clostridiales
e490a1eab724f8e0f5da78c22987a79b	B9	2571	07/04/2013	Bo	B9	2013 7	Invertebrate	Bacteria	Firmicutes	Clostridia	Clostridiales	Ruminococcaceae
f2f4fedff35bb4016f8d9e842bc21575	B4	2566	04/03/2013	Bo	B4	2013 4	Leaf	Bacteria	Bacteroidetes	Bacteroidia	Bacteroidales	S24-7
e490a1eab724f8e0f5da78c22987a79b	F20	2552	10/16/2012	Fl	F20	2012 10	Fruit/Seed	Bacteria	Firmicutes	Clostridia	Clostridiales	Ruminococcaceae
02fd5baa3588b6e2d4b112054008f800	E15	2549	04/08/2013	Em	E15	2013 4	Leaf	Bacteria	Firmicutes	Clostridia	Clostridiales
a76f504884e1d23e93e453699409b515	E19	2548	05/27/2013	Em	E19	2013 5	Fruit/Seed	Bacteria	Firmicutes	Clostridia	Clostridiales	Lachnospiraceae	Coprococcus
1b382284afb07392edaca7496acdb6ed	E5	2547	06/29/2013	Em	E5	2013 6	Fruit/Seed	Bacteria	Firmicutes	Bacilli	Lactobacillales	Lactobacillaceae	Lactobacillus	mucosae
a919603bdb6133a9f110d5e9c45ddb76	B28	2547	10/11/2013	Bo	B28	2013 10	Fruit/Seed	Bacteria	Bacteroidetes	Bacteroidia	Bacteroidales	Prevotellaceae	Prevotella	copri
674ee6722409821fd7c2de23e737b909	F19	2542	08/08/2013	Fl	F19	2013 8	Invertebrate	Bacteria	Firmicutes	Clostridia	Clostridiales	Ruminococcaceae	Faecalibacterium	prausnitzii
d8ea519389c75d08405ae38de524edda	E16	2540	05/21/2013	Em	E16	2013 5	Fruit/Seed	Bacteria	Firmicutes	Clostridia	Clostridiales	Ruminococcaceae
538d6e83187317947e2405aff19e016e	B8	2538	03/13/2013	Bo	B8	2013 3	Leaf	Bacteria	Spirochaetes	Spirochaetes	Spirochaetales	Spirochaetaceae	Treponema
987152cb084a1b3b067708a1ac894f35	F10	2538	11/19/2012	Fl	F10	2012 11	Fruit/Seed	Bacteria	Proteobacteria	Gammaproteobacteria	Aeromonadales	Succinivibrionaceae	Succinivibrio
538d6e83187317947e2405aff19e016e	F22	2537	01/29/2013	Fl	F22	2013 1	Leaf	Bacteria	Spirochaetes	Spirochaetes	Spirochaetales	Spirochaetaceae	Treponema
22de9924aebe668a099b6103782a3e1e	B4	2535	04/03/2013	Bo	B4	2013 4	Leaf	Bacteria	Firmicutes	Clostridia	Clostridiales	Ruminococcaceae
3bd7ce7a84b782994b744ef13addfd90	F20	2534	10/16/2012	Fl	F20	2012 10	Fruit/Seed	Bacteria	Firmicutes	Erysipelotrichi	Erysipelotrichales	Erysipelotrichaceae	Bulleidia	p-1630-c5
caf96e5c9f350e5979753e1db76abe9e	E3	2534	11/19/2012	Em	E3	2012 11	Fruit/Seed	Bacteria	Firmicutes	Clostridia	Clostridiales	Ruminococcaceae	Faecalibacterium	prausnitzii
9af306cfdba82c0c0991eaf1adb52754	F19	2525	08/08/2013	Fl	F19	2013 8	Invertebrate	Bacteria	Bacteroidetes	Bacteroidia	Bacteroidales
5bc95d96747a5a455ea517ee6f8ae22a	E17	2522	02/11/2013	Em	E17	2013 2	Leaf	Bacteria	Firmicutes	Clostridia	Clostridiales
70a19ae18983c21b5dc543b7de006b1a	E15	2516	04/08/2013	Em	E15	2013 4	Leaf	Bacteria	Actinobacteria	Coriobacteriia	Coriobacteriales	Coriobacteriaceae
f376a881a0bc8c9db1101242d9199fa7	B4	2510	04/03/2013	Bo	B4	2013 4	Leaf	Bacteria	Bacteroidetes	Bacteroidia	Bacteroidales
a76f504884e1d23e93e453699409b515	F7	2509	11/09/2012	Fl	F7	2012 11	Fruit/Seed	Bacteria	Firmicutes	Clostridia	Clostridiales	Lachnospiraceae	Coprococcus
6562ed0cd6277bb14f191f6070dbf699	E4	2505	06/29/2013	Em	E4	2013 6	Fruit/Seed	Bacteria	Firmicutes	Clostridia	Clostridiales
538d6e83187317947e2405aff19e016e	B6	2498	10/21/2012	Bo	B6	2012 10	Fruit/Seed	Bacteria	Spirochaetes	Spirochaetes	Spirochaetales	Spirochaetaceae	Treponema
24b34e548cb9556e73536fca01ea13b4	B4	2489	04/03/2013	Bo	B4	2013 4	Leaf	Bacteria	Bacteroidetes	Bacteroidia	Bacteroidales	S24-7
efa20830cf2e0d0a9c9fce256a9159af	F21	2487	07/11/2013	Fl	F21	2013 7	Invertebrate	Bacteria	Bacteroidetes	Bacteroidia	Bacteroidales	RF16
b6191c5b36331780d1c4b179cb85cd1e	E17	2486	02/11/2013	Em	E17	2013 2	Leaf	Bacteria	Bacteroidetes	Bacteroidia	Bacteroidales	Prevotellaceae	Prevotella
7389d1290a283bf1f13b4709ee7f1cae	B5	2480	05/30/2013	Bo	B5	2013 5	Fruit/Seed	Bacteria	Firmicutes	Clostridia	Clostridiales
b55120f4657085244b5d0b9c8ab46225	F20	2476	10/16/2012	Fl	F20	2012 10	Fruit/Seed	Bacteria	Firmicutes	Erysipelotrichi	Erysipelotrichales	Erysipelotrichaceae
b6191c5b36331780d1c4b179cb85cd1e	E16	2474	05/21/2013	Em	E16	2013 5	Fruit/Seed	Bacteria	Bacteroidetes	Bacteroidia	Bacteroidales	Prevotellaceae	Prevotella
f2f4fedff35bb4016f8d9e842bc21575	B18	2474	03/13/2013	Bo	B18	2013 3	Leaf	Bacteria	Bacteroidetes	Bacteroidia	Bacteroidales	S24-7
987152cb084a1b3b067708a1ac894f35	B6	2473	10/21/2012	Bo	B6	2012 10	Fruit/Seed	Bacteria	Proteobacteria	Gammaproteobacteria	Aeromonadales	Succinivibrionaceae	Succinivibrio
8ff0413251855e5327279a5bd65a684a	E14	2472	01/28/2013	Em	E14	2013 1	Leaf	Bacteria	Bacteroidetes	Bacteroidia	Bacteroidales	Prevotellaceae	Prevotella	copri
af74694090e39be2e95be7f1e66c2a46	E4	2472	06/29/2013	Em	E4	2013 6	Fruit/Seed	Bacteria	Firmicutes	Clostridia	Clostridiales
cd76834b8ac48f5e8bcc036a65ec0968	F9	2465	04/10/2013	Fl	F9	2013 4	Leaf	Bacteria	Spirochaetes	Spirochaetes	Spirochaetales	Spirochaetaceae	Treponema
f4aabb001680841584cc0bed46eb59da	E15	2465	04/08/2013	Em	E15	2013 4	Leaf	Bacteria	Firmicutes	Clostridia	Clostridiales	Ruminococcaceae
5aa383dfaa5d30e0a69d6dbe8ca7bbcc	B22	2448	11/23/2012	Bo	B22	2012 11	Fruit/Seed	Bacteria	Firmicutes	Clostridia	Clostridiales	Ruminococcaceae	Ruminococcus	bromii
a919603bdb6133a9f110d5e9c45ddb76	B1	2448	08/08/2013	Bo	B1	2013 8	Invertebrate	Bacteria	Bacteroidetes	Bacteroidia	Bacteroidales	Prevotellaceae	Prevotella	copri
dfaf4089c731084c085c2ab043400fee	E20	2446	07/02/2013	Em	E20	2013 7	Invertebrate	Bacteria	Firmicutes	Clostridia	Clostridiales	Ruminococcaceae	Oscillospira
f2f4fedff35bb4016f8d9e842bc21575	F24	2444	07/10/2013	Fl	F24	2013 7	Invertebrate	Bacteria	Bacteroidetes	Bacteroidia	Bacteroidales	S24-7
f2f4fedff35bb4016f8d9e842bc21575	F26	2420	07/08/2013	Fl	F26	2013 7	Invertebrate	Bacteria	Bacteroidetes	Bacteroidia	Bacteroidales	S24-7
7180087945268610b974f2d7a7cb703c	B6	2418	10/21/2012	Bo	B6	2012 10	Fruit/Seed	Bacteria	Bacteroidetes	Bacteroidia	Bacteroidales	Prevotellaceae	Prevotella	copri
64ff2796153547801de578c66f3a782f	E4	2417	06/29/2013	Em	E4	2013 6	Fruit/Seed	Bacteria	Firmicutes	Clostridia	Clostridiales
a76f504884e1d23e93e453699409b515	F28	2415	10/10/2013	Fl	F28	2013 10	Fruit/Seed	Bacteria	Firmicutes	Clostridia	Clostridiales	Lachnospiraceae	Coprococcus
de7b996f3e910224995eddf87d815aef	E4	2413	06/29/2013	Em	E4	2013 6	Fruit/Seed	Bacteria	Firmicutes	Erysipelotrichi	Erysipelotrichales	Erysipelotrichaceae	Bulleidia	p-1630-c5
1b44ee99d84d4fdef678b0468b429a52	E25	2412	06/04/2013	Em	E25	2013 6	Fruit/Seed	Bacteria	Bacteroidetes	Bacteroidia	Bacteroidales	Prevotellaceae	Prevotella	stercorea
24b34e548cb9556e73536fca01ea13b4	F8	2404	03/11/2013	Fl	F8	2013 3	Leaf	Bacteria	Bacteroidetes	Bacteroidia	Bacteroidales	S24-7
f2f4fedff35bb4016f8d9e842bc21575	B22	2403	11/23/2012	Bo	B22	2012 11	Fruit/Seed	Bacteria	Bacteroidetes	Bacteroidia	Bacteroidales	S24-7
a55fe423ec63c31507dd51cb2160e615	F19	2395	08/08/2013	Fl	F19	2013 8	Invertebrate	Bacteria	Bacteroidetes	Bacteroidia	Bacteroidales	Prevotellaceae	Prevotella
b3bf4e1bcfcba0c4164c456b4f442f91	E16	2391	05/21/2013	Em	E16	2013 5	Fruit/Seed	Bacteria	Bacteroidetes	Bacteroidia	Bacteroidales	Prevotellaceae	Prevotella	copri
946c713ca127f49f1f5c3a17351b856f	F20	2388	10/16/2012	Fl	F20	2012 10	Fruit/Seed	Bacteria	Firmicutes	Clostridia	Clostridiales	Ruminococcaceae	Faecalibacterium	prausnitzii
483d06880bd149394718819dfffff359	B7	2380	10/30/2012	Bo	B7	2012 10	Fruit/Seed	Bacteria	Firmicutes	Clostridia	Clostridiales	Lachnospiraceae	Butyrivibrio	crossotus
900f5df4774c571cd76f49c71e507fe3	E3	2374	11/19/2012	Em	E3	2012 11	Fruit/Seed	Bacteria	Firmicutes	Clostridia	Clostridiales	Ruminococcaceae
a919603bdb6133a9f110d5e9c45ddb76	F15	2374	03/11/2013	Fl	F15	2013 3	Leaf	Bacteria	Bacteroidetes	Bacteroidia	Bacteroidales	Prevotellaceae	Prevotella	copri
64ff2796153547801de578c66f3a782f	E16	2369	05/21/2013	Em	E16	2013 5	Fruit/Seed	Bacteria	Firmicutes	Clostridia	Clostridiales
a76f504884e1d23e93e453699409b515	E16	2365	05/21/2013	Em	E16	2013 5	Fruit/Seed	Bacteria	Firmicutes	Clostridia	Clostridiales	Lachnospiraceae	Coprococcus
cd76834b8ac48f5e8bcc036a65ec0968	E11	2364	04/16/2013	Em	E11	2013 4	Leaf	Bacteria	Spirochaetes	Spirochaetes	Spirochaetales	Spirochaetaceae	Treponema
99546c8c29ef531efd0bad06820c8f95	E15	2362	04/08/2013	Em	E15	2013 4	Leaf	Bacteria	Bacteroidetes	Bacteroidia	Bacteroidales	Prevotellaceae	Prevotella	copri
c11270861368762d13e3a448694828c7	B3	2358	05/30/2013	Bo	B3	2013 5	Fruit/Seed	Bacteria	Firmicutes	Bacilli	Lactobacillales	Streptococcaceae	Lactococcus	garvieae
3e630df376192085461b3a27dbe8d3b3	E4	2354	06/29/2013	Em	E4	2013 6	Fruit/Seed	Bacteria	Actinobacteria	Coriobacteriia	Coriobacteriales	Coriobacteriaceae
f6463b16c6c0f523504dcde0cf78252f	E2	2351	07/02/2013	Em	E2	2013 7	Invertebrate	Bacteria	Firmicutes	Clostridia	Clostridiales	Ruminococcaceae
538d6e83187317947e2405aff19e016e	F26	2348	07/08/2013	Fl	F26	2013 7	Invertebrate	Bacteria	Spirochaetes	Spirochaetes	Spirochaetales	Spirochaetaceae	Treponema
b450023e5435bedb7b4eecb54ce44d16	E16	2347	05/21/2013	Em	E16	2013 5	Fruit/Seed	Bacteria	Bacteroidetes	Bacteroidia	Bacteroidales	Prevotellaceae	Prevotella
a76f504884e1d23e93e453699409b515	B2	2342	07/10/2013	Bo	B2	2013 7	Invertebrate	Bacteria	Firmicutes	Clostridia	Clostridiales	Lachnospiraceae	Coprococcus
b450023e5435bedb7b4eecb54ce44d16	E17	2342	02/11/2013	Em	E17	2013 2	Leaf	Bacteria	Bacteroidetes	Bacteroidia	Bacteroidales	Prevotellaceae	Prevotella
64ff2796153547801de578c66f3a782f	E5	2340	06/29/2013	Em	E5	2013 6	Fruit/Seed	Bacteria	Firmicutes	Clostridia	Clostridiales
538d6e83187317947e2405aff19e016e	E8	2334	04/08/2013	Em	E8	2013 4	Leaf	Bacteria	Spirochaetes	Spirochaetes	Spirochaetales	Spirochaetaceae	Treponema
0b0f9869777aa94bcae2aac08f025f55	E15	2333	04/08/2013	Em	E15	2013 4	Leaf	Bacteria	Firmicutes	Clostridia	Clostridiales	Veillonellaceae	Dialister
cd76834b8ac48f5e8bcc036a65ec0968	B4	2333	04/03/2013	Bo	B4	2013 4	Leaf	Bacteria	Spirochaetes	Spirochaetes	Spirochaetales	Spirochaetaceae	Treponema
40f8b758a9cc445a327ccd58de321eb6	B3	2331	05/30/2013	Bo	B3	2013 5	Fruit/Seed	Bacteria	Bacteroidetes	Bacteroidia	Bacteroidales	Prevotellaceae	Prevotella	copri
3e630df376192085461b3a27dbe8d3b3	E5	2330	06/29/2013	Em	E5	2013 6	Fruit/Seed	Bacteria	Actinobacteria	Coriobacteriia	Coriobacteriales	Coriobacteriaceae
a76f504884e1d23e93e453699409b515	E4	2322	06/29/2013	Em	E4	2013 6	Fruit/Seed	Bacteria	Firmicutes	Clostridia	Clostridiales	Lachnospiraceae	Coprococcus
cd76834b8ac48f5e8bcc036a65ec0968	B16	2322	10/26/2012	Bo	B16	2012 10	Fruit/Seed	Bacteria	Spirochaetes	Spirochaetes	Spirochaetales	Spirochaetaceae	Treponema
7d6c4067d847a4e0a337cfc11e71527c	B3	2320	05/30/2013	Bo	B3	2013 5	Fruit/Seed	Bacteria	Firmicutes	Clostridia	Clostridiales	Lachnospiraceae
0f1f4870966af82bf2a409304eb5c921	E16	2317	05/21/2013	Em	E16	2013 5	Fruit/Seed	Bacteria	Firmicutes	Clostridia	Clostridiales	Ruminococcaceae
ed5887f77f7a665bdbb787105748ca23	B16	2310	10/26/2012	Bo	B16	2012 10	Fruit/Seed	Bacteria	Firmicutes	Clostridia	Clostridiales	Peptostreptococcaceae
cc8d8a5045c67f2c36dea05a7dcff03a	B5	2309	05/30/2013	Bo	B5	2013 5	Fruit/Seed	Bacteria	Bacteroidetes	Bacteroidia	Bacteroidales	Prevotellaceae	Prevotella	stercorea
2298ebf584e5912b7992a620a1d36420	E15	2308	04/08/2013	Em	E15	2013 4	Leaf	Bacteria	Firmicutes	Clostridia	Clostridiales
d39ec8bd24517fb598a82675418b8447	F25	2308	09/26/2013	Fl	F25	2013 9	Fruit/Seed	Bacteria	Bacteroidetes	Bacteroidia	Bacteroidales	Prevotellaceae	Prevotella
a919603bdb6133a9f110d5e9c45ddb76	B10	2303	06/03/2013	Bo	B10	2013 6	Fruit/Seed	Bacteria	Bacteroidetes	Bacteroidia	Bacteroidales	Prevotellaceae	Prevotella	copri
a0473bda3247eff782bfcb5f1bf5b7bd	E3	2301	11/19/2012	Em	E3	2012 11	Fruit/Seed	Bacteria	Bacteroidetes	Bacteroidia	Bacteroidales	Prevotellaceae	Prevotella	copri
ad2d131ffd5ab5405f80df332661ba72	E3	2298	11/19/2012	Em	E3	2012 11	Fruit/Seed	Bacteria	Firmicutes	Clostridia	Clostridiales	Lachnospiraceae	Blautia
b55120f4657085244b5d0b9c8ab46225	E6	2298	08/11/2013	Em	E6	2013 8	Invertebrate	Bacteria	Firmicutes	Erysipelotrichi	Erysipelotrichales	Erysipelotrichaceae
d6fef9ae641b775018e44da072741ca4	F16	2298	03/13/2013	Fl	F16	2013 3	Leaf	Bacteria	Firmicutes	Clostridia	Clostridiales
0b0f9869777aa94bcae2aac08f025f55	E23	2297	11/14/2012	Em	E23	2012 11	Fruit/Seed	Bacteria	Firmicutes	Clostridia	Clostridiales	Veillonellaceae	Dialister
7180087945268610b974f2d7a7cb703c	F9	2290	04/10/2013	Fl	F9	2013 4	Leaf	Bacteria	Bacteroidetes	Bacteroidia	Bacteroidales	Prevotellaceae	Prevotella	copri
bccead012b384536958ee79dc8f3ac9d	E2	2290	07/02/2013	Em	E2	2013 7	Invertebrate	Bacteria	Firmicutes	Clostridia	Clostridiales	Lachnospiraceae	Roseburia
30070787e893c3036dd48c385818799e	B4	2289	04/03/2013	Bo	B4	2013 4	Leaf	Bacteria	Bacteroidetes	Bacteroidia	Bacteroidales	Prevotellaceae	Prevotella	copri
a76f504884e1d23e93e453699409b515	E29	2284	10/18/2013	Em	E29	2013 10	Fruit/Seed	Bacteria	Firmicutes	Clostridia	Clostridiales	Lachnospiraceae	Coprococcus
b6191c5b36331780d1c4b179cb85cd1e	E14	2278	01/28/2013	Em	E14	2013 1	Leaf	Bacteria	Bacteroidetes	Bacteroidia	Bacteroidales	Prevotellaceae	Prevotella
4d6004cd7725fcac9d28d3e01102694d	F19	2274	08/08/2013	Fl	F19	2013 8	Invertebrate	Bacteria
cd76834b8ac48f5e8bcc036a65ec0968	F25	2274	09/26/2013	Fl	F25	2013 9	Fruit/Seed	Bacteria	Spirochaetes	Spirochaetes	Spirochaetales	Spirochaetaceae	Treponema
d1a5ff630f7117887c37c23d43c715d7	B5	2272	05/30/2013	Bo	B5	2013 5	Fruit/Seed	Bacteria	Firmicutes	Clostridia	Clostridiales	Lachnospiraceae
3e630df376192085461b3a27dbe8d3b3	B4	2265	04/03/2013	Bo	B4	2013 4	Leaf	Bacteria	Actinobacteria	Coriobacteriia	Coriobacteriales	Coriobacteriaceae
c244305d1e9e2707ca73ebce13d04526	B4	2264	04/03/2013	Bo	B4	2013 4	Leaf	Bacteria	Firmicutes	Clostridia	Clostridiales	Ruminococcaceae
a76f504884e1d23e93e453699409b515	F8	2260	03/11/2013	Fl	F8	2013 3	Leaf	Bacteria	Firmicutes	Clostridia	Clostridiales	Lachnospiraceae	Coprococcus
a919603bdb6133a9f110d5e9c45ddb76	E23	2258	11/14/2012	Em	E23	2012 11	Fruit/Seed	Bacteria	Bacteroidetes	Bacteroidia	Bacteroidales	Prevotellaceae	Prevotella	copri
0ab19a16223ddca93a59a4fa7bd68d10	E5	2255	06/29/2013	Em	E5	2013 6	Fruit/Seed	Bacteria	Firmicutes	Bacilli	Lactobacillales	Lactobacillaceae	Lactobacillus	mucosae
929dd8cbd354aba1cebcfa23cd0cd243	F19	2252	08/08/2013	Fl	F19	2013 8	Invertebrate	Bacteria	Bacteroidetes	Bacteroidia	Bacteroidales	Prevotellaceae	Prevotella
d3c4995ad75f034881064840ee40f8cf	E16	2247	05/21/2013	Em	E16	2013 5	Fruit/Seed	Bacteria	Bacteroidetes	Bacteroidia	Bacteroidales	[Paraprevotellaceae]	[Prevotella]
ff6f5df1c6db7f1a0438d3be9144d507	E5	2245	06/29/2013	Em	E5	2013 6	Fruit/Seed	Bacteria	Firmicutes	Clostridia	Clostridiales	Ruminococcaceae
f814f0f9083caf9bab64d544f442f981	B5	2240	05/30/2013	Bo	B5	2013 5	Fruit/Seed	Bacteria	Cyanobacteria	Chloroplast	Streptophyta
0a181a70878494aa3fba6aa6fa3720d1	B4	2238	04/03/2013	Bo	B4	2013 4	Leaf	Bacteria	Bacteroidetes	Bacteroidia	Bacteroidales	Prevotellaceae	Prevotella	copri
8ff0413251855e5327279a5bd65a684a	F19	2238	08/08/2013	Fl	F19	2013 8	Invertebrate	Bacteria	Bacteroidetes	Bacteroidia	Bacteroidales	Prevotellaceae	Prevotella	copri
7180087945268610b974f2d7a7cb703c	E12	2237	03/06/2013	Em	E12	2013 3	Leaf	Bacteria	Bacteroidetes	Bacteroidia	Bacteroidales	Prevotellaceae	Prevotella	copri
332db31da994e0375c9d725a1ec4facb	E3	2230	11/19/2012	Em	E3	2012 11	Fruit/Seed	Bacteria	Bacteroidetes	Bacteroidia	Bacteroidales	Prevotellaceae	Prevotella	copri
4200dcedc72f7fb722f6972b71116ce1	B6	2230	10/21/2012	Bo	B6	2012 10	Fruit/Seed	Bacteria	Firmicutes	Clostridia	Clostridiales	Lachnospiraceae
b4653833fa5304cb69904fea90d2bcf3	E16	2219	05/21/2013	Em	E16	2013 5	Fruit/Seed	Bacteria	Bacteroidetes	Bacteroidia	Bacteroidales	Prevotellaceae	Prevotella	copri
de7b996f3e910224995eddf87d815aef	E5	2216	06/29/2013	Em	E5	2013 6	Fruit/Seed	Bacteria	Firmicutes	Erysipelotrichi	Erysipelotrichales	Erysipelotrichaceae	Bulleidia	p-1630-c5
b1c7bad5a851d15c36e990738252ca79	E14	2215	01/28/2013	Em	E14	2013 1	Leaf	Bacteria	Firmicutes	Clostridia	Clostridiales
2772aef1cf9f3dcb8c73584f05e8c634	F8	2207	03/11/2013	Fl	F8	2013 3	Leaf	Bacteria	Firmicutes	Clostridia	Clostridiales	Ruminococcaceae	Ruminococcus
0b78020d89a7e7426ce12e6917a23e13	B15	2196	10/31/2012	Bo	B15	2012 10	Fruit/Seed	Bacteria	Firmicutes	Clostridia	Clostridiales
c9ec8ca5a3fbbef622e7080431a2ef8f	B17	2190	05/24/2013	Bo	B17	2013 5	Fruit/Seed	Bacteria	Bacteroidetes	Bacteroidia	Bacteroidales	Prevotellaceae	Prevotella	copri
a919603bdb6133a9f110d5e9c45ddb76	E8	2188	04/08/2013	Em	E8	2013 4	Leaf	Bacteria	Bacteroidetes	Bacteroidia	Bacteroidales	Prevotellaceae	Prevotella	copri
b0059905ae5cb00f31cc4e5af055edb1	B5	2187	05/30/2013	Bo	B5	2013 5	Fruit/Seed	Bacteria	Bacteroidetes	Bacteroidia	Bacteroidales	[Paraprevotellaceae]	[Prevotella]
f85b953546edb544edaeb86f7ab9b7dd	F20	2187	10/16/2012	Fl	F20	2012 10	Fruit/Seed	Bacteria	Firmicutes	Clostridia	Clostridiales	Lachnospiraceae
6f9109173d9354f0175de1386899ec8c	B5	2186	05/30/2013	Bo	B5	2013 5	Fruit/Seed	Bacteria	Firmicutes	Clostridia	Clostridiales	Lachnospiraceae
7f952590452d9067a25d76377f4c5b0a	E4	2186	06/29/2013	Em	E4	2013 6	Fruit/Seed	Bacteria	Firmicutes	Clostridia	Clostridiales	Lachnospiraceae	Roseburia	faecis
20c94ac06729e7532a3504bfcdd17f4a	F18	2183	11/07/2012	Fl	F18	2012 11	Fruit/Seed	Bacteria	Firmicutes	Clostridia	Clostridiales
b450023e5435bedb7b4eecb54ce44d16	E14	2183	01/28/2013	Em	E14	2013 1	Leaf	Bacteria	Bacteroidetes	Bacteroidia	Bacteroidales	Prevotellaceae	Prevotella
b55120f4657085244b5d0b9c8ab46225	F23	2182	08/03/2013	Fl	F23	2013 8	Invertebrate	Bacteria	Firmicutes	Erysipelotrichi	Erysipelotrichales	Erysipelotrichaceae
3c3d59da58856c487fb62abf72befb6a	E3	2181	11/19/2012	Em	E3	2012 11	Fruit/Seed	Bacteria	Firmicutes	Clostridia	Clostridiales	Ruminococcaceae
538d6e83187317947e2405aff19e016e	F13	2175	03/04/2013	Fl	F13	2013 3	Leaf	Bacteria	Spirochaetes	Spirochaetes	Spirochaetales	Spirochaetaceae	Treponema
55fc1c4f8f8267ac22c4412dd234fa70	F20	2175	10/16/2012	Fl	F20	2012 10	Fruit/Seed	Bacteria	Firmicutes	Clostridia	Clostridiales	Lachnospiraceae
4d6004cd7725fcac9d28d3e01102694d	B14	2168	11/19/2012	Bo	B14	2012 11	Fruit/Seed	Bacteria
f16b3bb9d832cd28dd0107528b1b9ea5	F14	2165	05/17/2013	Fl	F14	2013 5	Fruit/Seed	Bacteria	Firmicutes	Clostridia	Clostridiales	Ruminococcaceae	Ruminococcus
820f21658859c3f6141e60a01c2bcd72	E17	2161	02/11/2013	Em	E17	2013 2	Leaf	Bacteria	Bacteroidetes	Bacteroidia	Bacteroidales	Prevotellaceae	Prevotella	copri
4d6004cd7725fcac9d28d3e01102694d	F21	2151	07/11/2013	Fl	F21	2013 7	Invertebrate	Bacteria
7180087945268610b974f2d7a7cb703c	B10	2150	06/03/2013	Bo	B10	2013 6	Fruit/Seed	Bacteria	Bacteroidetes	Bacteroidia	Bacteroidales	Prevotellaceae	Prevotella	copri
ad4b57fe502eff3450b98efe7cf56aa3	F7	2149	11/09/2012	Fl	F7	2012 11	Fruit/Seed	Bacteria	Firmicutes	Clostridia	Clostridiales	Ruminococcaceae	Ruminococcus
cd76834b8ac48f5e8bcc036a65ec0968	F13	2147	03/04/2013	Fl	F13	2013 3	Leaf	Bacteria	Spirochaetes	Spirochaetes	Spirochaetales	Spirochaetaceae	Treponema
ed5887f77f7a665bdbb787105748ca23	F27	2144	02/03/2013	Fl	F27	2013 2	Leaf	Bacteria	Firmicutes	Clostridia	Clostridiales	Peptostreptococcaceae
3e630df376192085461b3a27dbe8d3b3	B17	2142	05/24/2013	Bo	B17	2013 5	Fruit/Seed	Bacteria	Actinobacteria	Coriobacteriia	Coriobacteriales	Coriobacteriaceae
987152cb084a1b3b067708a1ac894f35	F8	2142	03/11/2013	Fl	F8	2013 3	Leaf	Bacteria	Proteobacteria	Gammaproteobacteria	Aeromonadales	Succinivibrionaceae	Succinivibrio
efa20830cf2e0d0a9c9fce256a9159af	F19	2141	08/08/2013	Fl	F19	2013 8	Invertebrate	Bacteria	Bacteroidetes	Bacteroidia	Bacteroidales	RF16
a919603bdb6133a9f110d5e9c45ddb76	B12	2134	05/22/2013	Bo	B12	2013 5	Fruit/Seed	Bacteria	Bacteroidetes	Bacteroidia	Bacteroidales	Prevotellaceae	Prevotella	copri
6982f3e30383a3b3ef5ca62a0ca62124	B5	2133	05/30/2013	Bo	B5	2013 5	Fruit/Seed	Bacteria	Firmicutes	Clostridia	Clostridiales
f7c169edf05a159d1a7d65e38d0c8f9a	E15	2130	04/08/2013	Em	E15	2013 4	Leaf	Bacteria	Firmicutes	Clostridia	Clostridiales
4d6004cd7725fcac9d28d3e01102694d	B4	2129	04/03/2013	Bo	B4	2013 4	Leaf	Bacteria
4200dcedc72f7fb722f6972b71116ce1	F20	2127	10/16/2012	Fl	F20	2012 10	Fruit/Seed	Bacteria	Firmicutes	Clostridia	Clostridiales	Lachnospiraceae
5b134cf8d5bdb6b87fa83465bb4e8a0f	B10	2126	06/03/2013	Bo	B10	2013 6	Fruit/Seed	Bacteria	Firmicutes	Clostridia	Clostridiales	Lachnospiraceae
2989bfbb1544aea673e4e3ebc6ffdb1c	F20	2121	10/16/2012	Fl	F20	2012 10	Fruit/Seed	Bacteria	Firmicutes	Clostridia	Clostridiales	Lachnospiraceae	Roseburia
a919603bdb6133a9f110d5e9c45ddb76	B20	2120	03/04/2013	Bo	B20	2013 3	Leaf	Bacteria	Bacteroidetes	Bacteroidia	Bacteroidales	Prevotellaceae	Prevotella	copri
cd76834b8ac48f5e8bcc036a65ec0968	E8	2118	04/08/2013	Em	E8	2013 4	Leaf	Bacteria	Spirochaetes	Spirochaetes	Spirochaetales	Spirochaetaceae	Treponema
f9dd101deb111d5fec8c003804ff14c4	B18	2117	03/13/2013	Bo	B18	2013 3	Leaf	Bacteria	Firmicutes	Clostridia	Clostridiales	Ruminococcaceae	Ruminococcus
51282ecffd7df94ac996f7a88af4dfc7	B1	2114	08/08/2013	Bo	B1	2013 8	Invertebrate	Bacteria	WPS-2
5a162bd89f32f259e8c374bf7aa84cfe	E5	2112	06/29/2013	Em	E5	2013 6	Fruit/Seed	Bacteria	Firmicutes	Clostridia	Clostridiales
ac1b7ac60c561bc1e54a4c8d345e02cf	F21	2112	07/11/2013	Fl	F21	2013 7	Invertebrate	Bacteria	Firmicutes	Clostridia	Clostridiales	Ruminococcaceae	Faecalibacterium	prausnitzii
05f79ae8c354ff268737ee0dca5c9374	B17	2111	05/24/2013	Bo	B17	2013 5	Fruit/Seed	Bacteria	Proteobacteria	Betaproteobacteria	Burkholderiales	Alcaligenaceae	Sutterella
c76e47399f4f880bfba93cf5be2b89ae	E3	2102	11/19/2012	Em	E3	2012 11	Fruit/Seed	Bacteria	Bacteroidetes	Bacteroidia	Bacteroidales	[Paraprevotellaceae]	[Prevotella]
1c1b5ce8ec9c53b7e8e84e2e16f3f593	B6	2087	10/21/2012	Bo	B6	2012 10	Fruit/Seed	Bacteria	Firmicutes	Clostridia	Clostridiales	Lachnospiraceae	Coprococcus
e1f2f18fe9d543944245a70b327c00a9	E3	2087	11/19/2012	Em	E3	2012 11	Fruit/Seed	Bacteria	Bacteroidetes	Bacteroidia	Bacteroidales
02fd5baa3588b6e2d4b112054008f800	E17	2086	02/11/2013	Em	E17	2013 2	Leaf	Bacteria	Firmicutes	Clostridia	Clostridiales
0b0f9869777aa94bcae2aac08f025f55	B5	2085	05/30/2013	Bo	B5	2013 5	Fruit/Seed	Bacteria	Firmicutes	Clostridia	Clostridiales	Veillonellaceae	Dialister
4b57637e997a9baeb04e782b85ff50e0	B6	2083	10/21/2012	Bo	B6	2012 10	Fruit/Seed	Bacteria	Firmicutes	Clostridia	Clostridiales	Ruminococcaceae	Ruminococcus
14994451ae0394d6ef7eb02bbf714629	E17	2077	02/11/2013	Em	E17	2013 2	Leaf	Bacteria	Bacteroidetes	Bacteroidia	Bacteroidales	Prevotellaceae	Prevotella	copri
ac1b7ac60c561bc1e54a4c8d345e02cf	F24	2074	07/10/2013	Fl	F24	2013 7	Invertebrate	Bacteria	Firmicutes	Clostridia	Clostridiales	Ruminococcaceae	Faecalibacterium	prausnitzii
2e70c191c5d93f77a0e907c813bf4a9c	E4	2073	06/29/2013	Em	E4	2013 6	Fruit/Seed	Bacteria	Firmicutes	Bacilli	Lactobacillales	Lactobacillaceae	Lactobacillus	mucosae
26918de0fcbabc10f5e98a9fc3038366	E3	2072	11/19/2012	Em	E3	2012 11	Fruit/Seed	Bacteria	Firmicutes	Clostridia	Clostridiales
a76f504884e1d23e93e453699409b515	B3	2066	05/30/2013	Bo	B3	2013 5	Fruit/Seed	Bacteria	Firmicutes	Clostridia	Clostridiales	Lachnospiraceae	Coprococcus
538d6e83187317947e2405aff19e016e	B1	2062	08/08/2013	Bo	B1	2013 8	Invertebrate	Bacteria	Spirochaetes	Spirochaetes	Spirochaetales	Spirochaetaceae	Treponema
9396525c7e0b060818cbe142eb1b8de4	E16	2058	05/21/2013	Em	E16	2013 5	Fruit/Seed	Bacteria	Firmicutes	Clostridia	Clostridiales	Ruminococcaceae
a76f504884e1d23e93e453699409b515	E11	2054	04/16/2013	Em	E11	2013 4	Leaf	Bacteria	Firmicutes	Clostridia	Clostridiales	Lachnospiraceae	Coprococcus
b6191c5b36331780d1c4b179cb85cd1e	E3	2053	11/19/2012	Em	E3	2012 11	Fruit/Seed	Bacteria	Bacteroidetes	Bacteroidia	Bacteroidales	Prevotellaceae	Prevotella
c4dfe34abf257f41401862a92d4857f8	F20	2053	10/16/2012	Fl	F20	2012 10	Fruit/Seed	Bacteria	Firmicutes	Erysipelotrichi	Erysipelotrichales	Erysipelotrichaceae	[Eubacterium]	biforme
538d6e83187317947e2405aff19e016e	F25	2051	09/26/2013	Fl	F25	2013 9	Fruit/Seed	Bacteria	Spirochaetes	Spirochaetes	Spirochaetales	Spirochaetaceae	Treponema
d2e702f43a4e5af9b7a639770401df28	E2	2050	07/02/2013	Em	E2	2013 7	Invertebrate	Bacteria	Firmicutes	Clostridia	Clostridiales
0435b1129e57a71b3eedc6ecb806a744	E4	2049	06/29/2013	Em	E4	2013 6	Fruit/Seed	Bacteria	Firmicutes	Bacilli	Lactobacillales	Lactobacillaceae	Lactobacillus	mucosae
e490a1eab724f8e0f5da78c22987a79b	E4	2048	06/29/2013	Em	E4	2013 6	Fruit/Seed	Bacteria	Firmicutes	Clostridia	Clostridiales	Ruminococcaceae
d6fef9ae641b775018e44da072741ca4	E15	2042	04/08/2013	Em	E15	2013 4	Leaf	Bacteria	Firmicutes	Clostridia	Clostridiales
b55120f4657085244b5d0b9c8ab46225	E17	2040	02/11/2013	Em	E17	2013 2	Leaf	Bacteria	Firmicutes	Erysipelotrichi	Erysipelotrichales	Erysipelotrichaceae
b55120f4657085244b5d0b9c8ab46225	B1	2033	08/08/2013	Bo	B1	2013 8	Invertebrate	Bacteria	Firmicutes	Erysipelotrichi	Erysipelotrichales	Erysipelotrichaceae
d6fef9ae641b775018e44da072741ca4	F8	2029	03/11/2013	Fl	F8	2013 3	Leaf	Bacteria	Firmicutes	Clostridia	Clostridiales
ac1b7ac60c561bc1e54a4c8d345e02cf	B3	2027	05/30/2013	Bo	B3	2013 5	Fruit/Seed	Bacteria	Firmicutes	Clostridia	Clostridiales	Ruminococcaceae	Faecalibacterium	prausnitzii
f9dd101deb111d5fec8c003804ff14c4	B8	2027	03/13/2013	Bo	B8	2013 3	Leaf	Bacteria	Firmicutes	Clostridia	Clostridiales	Ruminococcaceae	Ruminococcus
0b0f9869777aa94bcae2aac08f025f55	B4	2025	04/03/2013	Bo	B4	2013 4	Leaf	Bacteria	Firmicutes	Clostridia	Clostridiales	Veillonellaceae	Dialister
f78430a7c57efac0180fcf9b3bf130be	F8	2024	03/11/2013	Fl	F8	2013 3	Leaf	Bacteria	Firmicutes	Clostridia	Clostridiales	Ruminococcaceae
7180087945268610b974f2d7a7cb703c	F15	2022	03/11/2013	Fl	F15	2013 3	Leaf	Bacteria	Bacteroidetes	Bacteroidia	Bacteroidales	Prevotellaceae	Prevotella	copri
b09b9b8c5dd237514e46b44fdcba6114	F8	2019	03/11/2013	Fl	F8	2013 3	Leaf	Bacteria	Firmicutes	Clostridia	Clostridiales	Ruminococcaceae
f2f4fedff35bb4016f8d9e842bc21575	B13	2014	12/12/2012	Bo	B13	2012 12	Fruit/Seed	Bacteria	Bacteroidetes	Bacteroidia	Bacteroidales	S24-7
c8d19819deebab548737d47657017262	E7	2011	08/05/2013	Em	E7	2013 8	Invertebrate	Bacteria	Firmicutes	Clostridia	Clostridiales	Ruminococcaceae	Ruminococcus	flavefaciens
c9ec8ca5a3fbbef622e7080431a2ef8f	F8	2011	03/11/2013	Fl	F8	2013 3	Leaf	Bacteria	Bacteroidetes	Bacteroidia	Bacteroidales	Prevotellaceae	Prevotella	copri
e2c89701245dbcafb0c44d06ceb2e11c	E15	2010	04/08/2013	Em	E15	2013 4	Leaf	Bacteria	Firmicutes	Clostridia	Clostridiales	Ruminococcaceae
c9f61a2eccc3773567e8698eff54c292	E16	2009	05/21/2013	Em	E16	2013 5	Fruit/Seed	Bacteria	Firmicutes	Clostridia	Clostridiales	Lachnospiraceae	Lachnospira
f4aabb001680841584cc0bed46eb59da	B6	2008	10/21/2012	Bo	B6	2012 10	Fruit/Seed	Bacteria	Firmicutes	Clostridia	Clostridiales	Ruminococcaceae
ebab3fe9068084d45097061600cb52dd	F9	2004	04/10/2013	Fl	F9	2013 4	Leaf	Bacteria	Firmicutes	Clostridia	Clostridiales	Lachnospiraceae
af74694090e39be2e95be7f1e66c2a46	E5	2000	06/29/2013	Em	E5	2013 6	Fruit/Seed	Bacteria	Firmicutes	Clostridia	Clostridiales
c9ec8ca5a3fbbef622e7080431a2ef8f	E3	2000	11/19/2012	Em	E3	2012 11	Fruit/Seed	Bacteria	Bacteroidetes	Bacteroidia	Bacteroidales	Prevotellaceae	Prevotella	copri
241579e51aa53a8deed053f7e80c34f2	E16	1998	05/21/2013	Em	E16	2013 5	Fruit/Seed	Bacteria	Firmicutes	Clostridia	Clostridiales
e989b31ac9f8005d7c963fbe88edb6a0	F20	1995	10/16/2012	Fl	F20	2012 10	Fruit/Seed	Bacteria	Firmicutes	Clostridia	Clostridiales
483d06880bd149394718819dfffff359	F7	1993	11/09/2012	Fl	F7	2012 11	Fruit/Seed	Bacteria	Firmicutes	Clostridia	Clostridiales	Lachnospiraceae	Butyrivibrio	crossotus
a919603bdb6133a9f110d5e9c45ddb76	E10	1987	04/07/2013	Em	E10	2013 4	Leaf	Bacteria	Bacteroidetes	Bacteroidia	Bacteroidales	Prevotellaceae	Prevotella	copri
a919603bdb6133a9f110d5e9c45ddb76	F25	1984	09/26/2013	Fl	F25	2013 9	Fruit/Seed	Bacteria	Bacteroidetes	Bacteroidia	Bacteroidales	Prevotellaceae	Prevotella	copri
a919603bdb6133a9f110d5e9c45ddb76	E22	1980	08/07/2013	Em	E22	2013 8	Invertebrate	Bacteria	Bacteroidetes	Bacteroidia	Bacteroidales	Prevotellaceae	Prevotella	copri
625f5a4a3faaa5b098a6e032f6abb5f3	E14	1976	01/28/2013	Em	E14	2013 1	Leaf	Bacteria	Firmicutes	Clostridia	Clostridiales
2e70c191c5d93f77a0e907c813bf4a9c	E26	1975	10/04/2013	Em	E26	2013 10	Fruit/Seed	Bacteria	Firmicutes	Bacilli	Lactobacillales	Lactobacillaceae	Lactobacillus	mucosae
30c54000dcb9e0e0c9124aafc7d100ab	E4	1974	06/29/2013	Em	E4	2013 6	Fruit/Seed	Bacteria	Firmicutes	Clostridia	Clostridiales	Veillonellaceae	Anaerovibrio
c76e47399f4f880bfba93cf5be2b89ae	F8	1968	03/11/2013	Fl	F8	2013 3	Leaf	Bacteria	Bacteroidetes	Bacteroidia	Bacteroidales	[Paraprevotellaceae]	[Prevotella]
92e01fcb2e84f64fefb2a7920edd4f99	B22	1967	11/23/2012	Bo	B22	2012 11	Fruit/Seed	Bacteria	Firmicutes	Clostridia	Clostridiales	Ruminococcaceae	Ruminococcus
3a2055edb511e5b65e16b94dc3aaf35e	E2	1966	07/02/2013	Em	E2	2013 7	Invertebrate	Bacteria	Firmicutes	Clostridia	Clostridiales
552e912f22f0a3ca78793cb35c32e5a4	B17	1961	05/24/2013	Bo	B17	2013 5	Fruit/Seed	Bacteria	Firmicutes	Clostridia	Clostridiales	Lachnospiraceae	Blautia
808c32ebe7fd07c7003f2a080ab7c8f1	E21	1958	09/27/2013	Em	E21	2013 9	Fruit/Seed	Bacteria	Actinobacteria	Coriobacteriia	Coriobacteriales	Coriobacteriaceae
0435b1129e57a71b3eedc6ecb806a744	E26	1957	10/04/2013	Em	E26	2013 10	Fruit/Seed	Bacteria	Firmicutes	Bacilli	Lactobacillales	Lactobacillaceae	Lactobacillus	mucosae
30c54000dcb9e0e0c9124aafc7d100ab	E16	1957	05/21/2013	Em	E16	2013 5	Fruit/Seed	Bacteria	Firmicutes	Clostridia	Clostridiales	Veillonellaceae	Anaerovibrio
4d6004cd7725fcac9d28d3e01102694d	E3	1956	11/19/2012	Em	E3	2012 11	Fruit/Seed	Bacteria
c7ee1fc316645954b818e41cc29f7bad	E15	1956	04/08/2013	Em	E15	2013 4	Leaf	Bacteria	Proteobacteria	Gammaproteobacteria	Enterobacteriales	Enterobacteriaceae	Escherichia	coli
7180087945268610b974f2d7a7cb703c	F22	1954	01/29/2013	Fl	F22	2013 1	Leaf	Bacteria	Bacteroidetes	Bacteroidia	Bacteroidales	Prevotellaceae	Prevotella	copri
7b1ab8a83a471b1ff2c8b556d61777bd	F7	1954	11/09/2012	Fl	F7	2012 11	Fruit/Seed	Bacteria	Firmicutes	Clostridia	Clostridiales	Ruminococcaceae
decfa1dbdc39180f47106173e5664ffb	E13	1954	05/27/2013	Em	E13	2013 5	Fruit/Seed	Bacteria	Firmicutes	Clostridia	Clostridiales	Ruminococcaceae
888cfd7c7ab95045d10c8462cb01cbcd	F7	1951	11/09/2012	Fl	F7	2012 11	Fruit/Seed	Bacteria	Firmicutes	Clostridia	Clostridiales	Ruminococcaceae
d07adac6be06b3716aa14e9bfeaeb980	E15	1948	04/08/2013	Em	E15	2013 4	Leaf	Bacteria	Bacteroidetes	Bacteroidia	Bacteroidales	Prevotellaceae	Prevotella	copri
c2b09fcfef0f4d0f148bd91fd01324c2	E14	1946	01/28/2013	Em	E14	2013 1	Leaf	Bacteria	Firmicutes	Clostridia	Clostridiales
e1f2f18fe9d543944245a70b327c00a9	F19	1946	08/08/2013	Fl	F19	2013 8	Invertebrate	Bacteria	Bacteroidetes	Bacteroidia	Bacteroidales
184ebf110e95de4e45bafc5620461580	E9	1945	07/16/2013	Em	E9	2013 7	Invertebrate	Bacteria	Firmicutes	Clostridia	Clostridiales	Ruminococcaceae	Faecalibacterium	prausnitzii
c76e47399f4f880bfba93cf5be2b89ae	B5	1944	05/30/2013	Bo	B5	2013 5	Fruit/Seed	Bacteria	Bacteroidetes	Bacteroidia	Bacteroidales	[Paraprevotellaceae]	[Prevotella]
f9dd101deb111d5fec8c003804ff14c4	F18	1939	11/07/2012	Fl	F18	2012 11	Fruit/Seed	Bacteria	Firmicutes	Clostridia	Clostridiales	Ruminococcaceae	Ruminococcus
6562ed0cd6277bb14f191f6070dbf699	E2	1938	07/02/2013	Em	E2	2013 7	Invertebrate	Bacteria	Firmicutes	Clostridia	Clostridiales
30c54000dcb9e0e0c9124aafc7d100ab	E5	1933	06/29/2013	Em	E5	2013 6	Fruit/Seed	Bacteria	Firmicutes	Clostridia	Clostridiales	Veillonellaceae	Anaerovibrio
c9f61a2eccc3773567e8698eff54c292	E4	1929	06/29/2013	Em	E4	2013 6	Fruit/Seed	Bacteria	Firmicutes	Clostridia	Clostridiales	Lachnospiraceae	Lachnospira
00d2252ffd53a0281f3f0d6ab6a7dd9b	F9	1928	04/10/2013	Fl	F9	2013 4	Leaf	Bacteria	Firmicutes	Clostridia	Clostridiales	Ruminococcaceae
db31b740b5870dd593b1cd6467f5a5d9	F7	1925	11/09/2012	Fl	F7	2012 11	Fruit/Seed	Bacteria	Bacteroidetes	Bacteroidia	Bacteroidales	Prevotellaceae	Prevotella	copri
decfa1dbdc39180f47106173e5664ffb	E18	1924	05/21/2013	Em	E18	2013 5	Fruit/Seed	Bacteria	Firmicutes	Clostridia	Clostridiales	Ruminococcaceae
bb4b2c0bb55ec4d4cd2a217bee25ccb4	E4	1923	06/29/2013	Em	E4	2013 6	Fruit/Seed	Bacteria	Firmicutes	Bacilli	Lactobacillales	Lactobacillaceae	Lactobacillus
ed5887f77f7a665bdbb787105748ca23	F21	1923	07/11/2013	Fl	F21	2013 7	Invertebrate	Bacteria	Firmicutes	Clostridia	Clostridiales	Peptostreptococcaceae
aa89b86b5796d5112f7db5639f69d536	F10	1922	11/19/2012	Fl	F10	2012 11	Fruit/Seed	Bacteria	Actinobacteria	Actinobacteria	Bifidobacteriales	Bifidobacteriaceae	Bifidobacterium
e7b048edd00132a9df55fa4f0908c9f6	E17	1919	02/11/2013	Em	E17	2013 2	Leaf	Bacteria	Firmicutes	Clostridia	Clostridiales
5fa11e4a933a16ec4f9703c2edae8839	E3	1917	11/19/2012	Em	E3	2012 11	Fruit/Seed	Bacteria	Firmicutes	Clostridia	Clostridiales	Lachnospiraceae	Blautia
1b44ee99d84d4fdef678b0468b429a52	E18	1916	05/21/2013	Em	E18	2013 5	Fruit/Seed	Bacteria	Bacteroidetes	Bacteroidia	Bacteroidales	Prevotellaceae	Prevotella	stercorea
466a4870350a1fe7de6c890596d6f56b	B17	1916	05/24/2013	Bo	B17	2013 5	Fruit/Seed	Bacteria	Firmicutes	Clostridia	Clostridiales	Lachnospiraceae	Dorea
d65be5ab47b0e5a94946e96b46a6e9b4	F6	1914	11/18/2012	Fl	F6	2012 11	Fruit/Seed	Bacteria	Firmicutes	Bacilli	Lactobacillales	Streptococcaceae	Streptococcus
d07adac6be06b3716aa14e9bfeaeb980	E17	1908	02/11/2013	Em	E17	2013 2	Leaf	Bacteria	Bacteroidetes	Bacteroidia	Bacteroidales	Prevotellaceae	Prevotella	copri
3d86ff78aa73bf1bc725dffc3ff14a39	E15	1904	04/08/2013	Em	E15	2013 4	Leaf	Bacteria	Bacteroidetes	Bacteroidia	Bacteroidales	Prevotellaceae	Prevotella
0b0f9869777aa94bcae2aac08f025f55	F6	1900	11/18/2012	Fl	F6	2012 11	Fruit/Seed	Bacteria	Firmicutes	Clostridia	Clostridiales	Veillonellaceae	Dialister
538d6e83187317947e2405aff19e016e	E6	1887	08/11/2013	Em	E6	2013 8	Invertebrate	Bacteria	Spirochaetes	Spirochaetes	Spirochaetales	Spirochaetaceae	Treponema
ef038c9414aef929b2d0d0a9fffea5ca	E15	1884	04/08/2013	Em	E15	2013 4	Leaf	Bacteria	Firmicutes	Clostridia	Clostridiales	Ruminococcaceae
bf5d856d8e253dd442398d52baf0bc29	E20	1880	07/02/2013	Em	E20	2013 7	Invertebrate	Bacteria	Bacteroidetes	Bacteroidia	Bacteroidales
f7890118bfbe1526806adbcbdb7172d6	F8	1880	03/11/2013	Fl	F8	2013 3	Leaf	Bacteria	Firmicutes	Clostridia	Clostridiales	Lachnospiraceae	Coprococcus
ee9614a9d04fd5e56666c1a39bc6db4d	E3	1875	11/19/2012	Em	E3	2012 11	Fruit/Seed	Bacteria
aa89b86b5796d5112f7db5639f69d536	E3	1872	11/19/2012	Em	E3	2012 11	Fruit/Seed	Bacteria	Actinobacteria	Actinobacteria	Bifidobacteriales	Bifidobacteriaceae	Bifidobacterium
241579e51aa53a8deed053f7e80c34f2	B5	1869	05/30/2013	Bo	B5	2013 5	Fruit/Seed	Bacteria	Firmicutes	Clostridia	Clostridiales
8fb89dc3476e570fd05554ade822d56f	E20	1869	07/02/2013	Em	E20	2013 7	Invertebrate	Bacteria	Firmicutes	Clostridia	Clostridiales	Lachnospiraceae
24d989c05b531ccaf3bbcf9ac92fe3dc	F25	1868	09/26/2013	Fl	F25	2013 9	Fruit/Seed	Bacteria	Bacteroidetes	Bacteroidia	Bacteroidales	Prevotellaceae	Prevotella	copri
16239688d232a01df60aafb0996fbbdf	F25	1867	09/26/2013	Fl	F25	2013 9	Fruit/Seed	Bacteria	Firmicutes	Clostridia	Clostridiales	Lachnospiraceae	Coprococcus
e1f2f18fe9d543944245a70b327c00a9	E5	1867	06/29/2013	Em	E5	2013 6	Fruit/Seed	Bacteria	Bacteroidetes	Bacteroidia	Bacteroidales
f2f4fedff35bb4016f8d9e842bc21575	B8	1866	03/13/2013	Bo	B8	2013 3	Leaf	Bacteria	Bacteroidetes	Bacteroidia	Bacteroidales	S24-7
f2f4fedff35bb4016f8d9e842bc21575	F14	1864	05/17/2013	Fl	F14	2013 5	Fruit/Seed	Bacteria	Bacteroidetes	Bacteroidia	Bacteroidales	S24-7
24b34e548cb9556e73536fca01ea13b4	F9	1863	04/10/2013	Fl	F9	2013 4	Leaf	Bacteria	Bacteroidetes	Bacteroidia	Bacteroidales	S24-7
cd76834b8ac48f5e8bcc036a65ec0968	F15	1863	03/11/2013	Fl	F15	2013 3	Leaf	Bacteria	Spirochaetes	Spirochaetes	Spirochaetales	Spirochaetaceae	Treponema
30070787e893c3036dd48c385818799e	B6	1862	10/21/2012	Bo	B6	2012 10	Fruit/Seed	Bacteria	Bacteroidetes	Bacteroidia	Bacteroidales	Prevotellaceae	Prevotella	copri
9188879a309e8c72a97c705a2b85a86f	E17	1862	02/11/2013	Em	E17	2013 2	Leaf	Bacteria	Firmicutes	Clostridia	Clostridiales	Ruminococcaceae	Ruminococcus	bromii
a57e05542289953b3e1d5411d98cc08b	E3	1861	11/19/2012	Em	E3	2012 11	Fruit/Seed	Bacteria	Firmicutes	Clostridia	Clostridiales	Ruminococcaceae
cd76834b8ac48f5e8bcc036a65ec0968	E17	1859	02/11/2013	Em	E17	2013 2	Leaf	Bacteria	Spirochaetes	Spirochaetes	Spirochaetales	Spirochaetaceae	Treponema
e1476b3e1a06c15db35220c7e227db6c	B5	1858	05/30/2013	Bo	B5	2013 5	Fruit/Seed	Bacteria	Firmicutes	Erysipelotrichi	Erysipelotrichales	Erysipelotrichaceae
d6fef9ae641b775018e44da072741ca4	B4	1856	04/03/2013	Bo	B4	2013 4	Leaf	Bacteria	Firmicutes	Clostridia	Clostridiales
7b1ab8a83a471b1ff2c8b556d61777bd	F21	1854	07/11/2013	Fl	F21	2013 7	Invertebrate	Bacteria	Firmicutes	Clostridia	Clostridiales	Ruminococcaceae
ec6650498845846e7c12387d1d1336de	F25	1853	09/26/2013	Fl	F25	2013 9	Fruit/Seed	Bacteria	Firmicutes	Clostridia	Clostridiales	Ruminococcaceae	Faecalibacterium	prausnitzii
8ff0413251855e5327279a5bd65a684a	B26	1852	10/01/2013	Bo	B26	2013 10	Fruit/Seed	Bacteria	Bacteroidetes	Bacteroidia	Bacteroidales	Prevotellaceae	Prevotella	copri
f762d9d1df66b1b4c10c3e5cfdf69384	B5	1852	05/30/2013	Bo	B5	2013 5	Fruit/Seed	Bacteria	Bacteroidetes	Bacteroidia	Bacteroidales	Prevotellaceae	Prevotella	stercorea
98fc12048ecfca4f5edea5f97bbe524a	E17	1851	02/11/2013	Em	E17	2013 2	Leaf	Bacteria	Bacteroidetes	Bacteroidia	Bacteroidales	Prevotellaceae	Prevotella
a76f504884e1d23e93e453699409b515	B24	1851	02/21/2013	Bo	B24	2013 2	Leaf	Bacteria	Firmicutes	Clostridia	Clostridiales	Lachnospiraceae	Coprococcus
b450023e5435bedb7b4eecb54ce44d16	E3	1848	11/19/2012	Em	E3	2012 11	Fruit/Seed	Bacteria	Bacteroidetes	Bacteroidia	Bacteroidales	Prevotellaceae	Prevotella
99546c8c29ef531efd0bad06820c8f95	E3	1844	11/19/2012	Em	E3	2012 11	Fruit/Seed	Bacteria	Bacteroidetes	Bacteroidia	Bacteroidales	Prevotellaceae	Prevotella	copri
3e630df376192085461b3a27dbe8d3b3	E15	1839	04/08/2013	Em	E15	2013 4	Leaf	Bacteria	Actinobacteria	Coriobacteriia	Coriobacteriales	Coriobacteriaceae
987152cb084a1b3b067708a1ac894f35	F25	1838	09/26/2013	Fl	F25	2013 9	Fruit/Seed	Bacteria	Proteobacteria	Gammaproteobacteria	Aeromonadales	Succinivibrionaceae	Succinivibrio
08b07213aaee44368e7acbcc44b9d9be	E12	1836	03/06/2013	Em	E12	2013 3	Leaf	Bacteria	Firmicutes	Clostridia	Clostridiales
c4dfe34abf257f41401862a92d4857f8	B5	1836	05/30/2013	Bo	B5	2013 5	Fruit/Seed	Bacteria	Firmicutes	Erysipelotrichi	Erysipelotrichales	Erysipelotrichaceae	[Eubacterium]	biforme
375a9a7f2e0e4afdd86e34a035977652	E4	1835	06/29/2013	Em	E4	2013 6	Fruit/Seed	Bacteria	Actinobacteria	Coriobacteriia	Coriobacteriales	Coriobacteriaceae
8ff0413251855e5327279a5bd65a684a	E23	1835	11/14/2012	Em	E23	2012 11	Fruit/Seed	Bacteria	Bacteroidetes	Bacteroidia	Bacteroidales	Prevotellaceae	Prevotella	copri
70742ff3004f4d7cf2d76f7b52cc1159	E15	1833	04/08/2013	Em	E15	2013 4	Leaf	Bacteria	Tenericutes	Mollicutes	RF39
08b07213aaee44368e7acbcc44b9d9be	E15	1832	04/08/2013	Em	E15	2013 4	Leaf	Bacteria	Firmicutes	Clostridia	Clostridiales
decfa1dbdc39180f47106173e5664ffb	E15	1831	04/08/2013	Em	E15	2013 4	Leaf	Bacteria	Firmicutes	Clostridia	Clostridiales	Ruminococcaceae
7bc13659609da2dcc6344f72dc05aeb1	E3	1828	11/19/2012	Em	E3	2012 11	Fruit/Seed	Bacteria	Firmicutes	Clostridia	Clostridiales	Lachnospiraceae
f64cc7fe5d9ce0478f83b049c2cfe24c	E18	1825	05/21/2013	Em	E18	2013 5	Fruit/Seed	Bacteria	Bacteroidetes	Bacteroidia	Bacteroidales	[Paraprevotellaceae]	[Prevotella]
fe2eb4997a4d29b884919782bf6a76ef	F19	1823	08/08/2013	Fl	F19	2013 8	Invertebrate	Bacteria	Bacteroidetes	Bacteroidia	Bacteroidales
e22b9291a28ea1670169b8a9a011a7b3	E3	1822	11/19/2012	Em	E3	2012 11	Fruit/Seed	Bacteria	Firmicutes	Clostridia	Clostridiales	Lachnospiraceae	Blautia
b2e56010f7dba558ab9aeb2adb613d3d	E5	1821	06/29/2013	Em	E5	2013 6	Fruit/Seed	Bacteria	Firmicutes	Clostridia	Clostridiales	Lachnospiraceae
40a15e0fbf2d8dbb4ebd7e2e6be94329	F10	1818	11/19/2012	Fl	F10	2012 11	Fruit/Seed	Bacteria	Firmicutes	Clostridia	Clostridiales
acbf71316dd3d92b3046ebaadc594c52	E16	1818	05/21/2013	Em	E16	2013 5	Fruit/Seed	Bacteria	Firmicutes	Clostridia	Clostridiales	Lachnospiraceae
b09b9b8c5dd237514e46b44fdcba6114	E17	1817	02/11/2013	Em	E17	2013 2	Leaf	Bacteria	Firmicutes	Clostridia	Clostridiales	Ruminococcaceae
b0a1c77498c42cc2573a393cf0202739	B5	1816	05/30/2013	Bo	B5	2013 5	Fruit/Seed	Bacteria	Firmicutes	Clostridia	Clostridiales	Lachnospiraceae
538d6e83187317947e2405aff19e016e	B24	1813	02/21/2013	Bo	B24	2013 2	Leaf	Bacteria	Spirochaetes	Spirochaetes	Spirochaetales	Spirochaetaceae	Treponema
7c52629ce0fe3fc722b501543680b767	B5	1812	05/30/2013	Bo	B5	2013 5	Fruit/Seed	Bacteria	Firmicutes	Erysipelotrichi	Erysipelotrichales	Erysipelotrichaceae
9302d627dbb0fb65a66c20c582488527	E12	1811	03/06/2013	Em	E12	2013 3	Leaf	Bacteria	Firmicutes	Clostridia	Clostridiales	Ruminococcaceae	Ruminococcus
f376a881a0bc8c9db1101242d9199fa7	B16	1811	10/26/2012	Bo	B16	2012 10	Fruit/Seed	Bacteria	Bacteroidetes	Bacteroidia	Bacteroidales
8ff0413251855e5327279a5bd65a684a	E22	1810	08/07/2013	Em	E22	2013 8	Invertebrate	Bacteria	Bacteroidetes	Bacteroidia	Bacteroidales	Prevotellaceae	Prevotella	copri
ed5887f77f7a665bdbb787105748ca23	F7	1810	11/09/2012	Fl	F7	2012 11	Fruit/Seed	Bacteria	Firmicutes	Clostridia	Clostridiales	Peptostreptococcaceae
db31b740b5870dd593b1cd6467f5a5d9	F14	1808	05/17/2013	Fl	F14	2013 5	Fruit/Seed	Bacteria	Bacteroidetes	Bacteroidia	Bacteroidales	Prevotellaceae	Prevotella	copri
cd76834b8ac48f5e8bcc036a65ec0968	B22	1806	11/23/2012	Bo	B22	2012 11	Fruit/Seed	Bacteria	Spirochaetes	Spirochaetes	Spirochaetales	Spirochaetaceae	Treponema
7180087945268610b974f2d7a7cb703c	E22	1805	08/07/2013	Em	E22	2013 8	Invertebrate	Bacteria	Bacteroidetes	Bacteroidia	Bacteroidales	Prevotellaceae	Prevotella	copri
cdce50e8ae9beb793baa622fccf7577e	E4	1804	06/29/2013	Em	E4	2013 6	Fruit/Seed	Bacteria	Firmicutes	Clostridia	Clostridiales	Lachnospiraceae	Blautia
6611fd0c820563eb5055255f31c0b92a	E21	1803	09/27/2013	Em	E21	2013 9	Fruit/Seed	Bacteria	Firmicutes	Clostridia	Clostridiales	Lachnospiraceae
4c19bc7ded0629f94c310621b4feae7e	B13	1802	12/12/2012	Bo	B13	2012 12	Fruit/Seed	Bacteria	Bacteroidetes	Bacteroidia	Bacteroidales	Prevotellaceae	Prevotella	copri
d63e7597adf16da1bc819636bffa3b0e	E4	1802	06/29/2013	Em	E4	2013 6	Fruit/Seed	Bacteria	Firmicutes	Bacilli	Lactobacillales	Lactobacillaceae	Lactobacillus	mucosae
7180087945268610b974f2d7a7cb703c	E8	1801	04/08/2013	Em	E8	2013 4	Leaf	Bacteria	Bacteroidetes	Bacteroidia	Bacteroidales	Prevotellaceae	Prevotella	copri
674ee6722409821fd7c2de23e737b909	B17	1800	05/24/2013	Bo	B17	2013 5	Fruit/Seed	Bacteria	Firmicutes	Clostridia	Clostridiales	Ruminococcaceae	Faecalibacterium	prausnitzii
f2f4fedff35bb4016f8d9e842bc21575	F6	1800	11/18/2012	Fl	F6	2012 11	Fruit/Seed	Bacteria	Bacteroidetes	Bacteroidia	Bacteroidales	S24-7
4c806bed4f2882250e0c3e8adf7594be	F18	1797	11/07/2012	Fl	F18	2012 11	Fruit/Seed	Bacteria	Bacteroidetes	Bacteroidia	Bacteroidales	Prevotellaceae	Prevotella	copri
f4aabb001680841584cc0bed46eb59da	E17	1795	02/11/2013	Em	E17	2013 2	Leaf	Bacteria	Firmicutes	Clostridia	Clostridiales	Ruminococcaceae
650196fe304e4c927f96a4ede3b6f240	E17	1793	02/11/2013	Em	E17	2013 2	Leaf	Bacteria	Firmicutes	Clostridia	Clostridiales	Ruminococcaceae	Ruminococcus
650196fe304e4c927f96a4ede3b6f240	B11	1792	02/14/2013	Bo	B11	2013 2	Leaf	Bacteria	Firmicutes	Clostridia	Clostridiales	Ruminococcaceae	Ruminococcus
a10bcec7a49b38b3488b63028ffdf117	E4	1789	06/29/2013	Em	E4	2013 6	Fruit/Seed	Bacteria	Firmicutes	Clostridia	Clostridiales	Lachnospiraceae
bccead012b384536958ee79dc8f3ac9d	E5	1788	06/29/2013	Em	E5	2013 6	Fruit/Seed	Bacteria	Firmicutes	Clostridia	Clostridiales	Lachnospiraceae	Roseburia
c9ec8ca5a3fbbef622e7080431a2ef8f	B10	1783	06/03/2013	Bo	B10	2013 6	Fruit/Seed	Bacteria	Bacteroidetes	Bacteroidia	Bacteroidales	Prevotellaceae	Prevotella	copri
06d704f24e280f077970ec105619cab3	F20	1779	10/16/2012	Fl	F20	2012 10	Fruit/Seed	Bacteria	Firmicutes	Clostridia	Clostridiales	Lachnospiraceae	Coprococcus	eutactus
3e630df376192085461b3a27dbe8d3b3	E7	1777	08/05/2013	Em	E7	2013 8	Invertebrate	Bacteria	Actinobacteria	Coriobacteriia	Coriobacteriales	Coriobacteriaceae
0b469ce0cb73bee4053c2d28c114044d	E16	1776	05/21/2013	Em	E16	2013 5	Fruit/Seed	Bacteria	Firmicutes	Clostridia	Clostridiales
d1bbf020b4cb37a128d7a0b299820f29	F18	1770	11/07/2012	Fl	F18	2012 11	Fruit/Seed	Bacteria	Bacteroidetes	Bacteroidia	Bacteroidales	Prevotellaceae	Prevotella	copri
aa89b86b5796d5112f7db5639f69d536	B16	1769	10/26/2012	Bo	B16	2012 10	Fruit/Seed	Bacteria	Actinobacteria	Actinobacteria	Bifidobacteriales	Bifidobacteriaceae	Bifidobacterium
cd76834b8ac48f5e8bcc036a65ec0968	F16	1769	03/13/2013	Fl	F16	2013 3	Leaf	Bacteria	Spirochaetes	Spirochaetes	Spirochaetales	Spirochaetaceae	Treponema
7acf144e42dfa12cf91476ba217049c6	E16	1767	05/21/2013	Em	E16	2013 5	Fruit/Seed	Bacteria	Firmicutes	Clostridia	Clostridiales	Lachnospiraceae
736171cb1bf29bb4c86e7e315084c732	B5	1766	05/30/2013	Bo	B5	2013 5	Fruit/Seed	Bacteria	Bacteroidetes	Bacteroidia	Bacteroidales	Prevotellaceae	Prevotella
ac1b7ac60c561bc1e54a4c8d345e02cf	E17	1766	02/11/2013	Em	E17	2013 2	Leaf	Bacteria	Firmicutes	Clostridia	Clostridiales	Ruminococcaceae	Faecalibacterium	prausnitzii
7180087945268610b974f2d7a7cb703c	F27	1765	02/03/2013	Fl	F27	2013 2	Leaf	Bacteria	Bacteroidetes	Bacteroidia	Bacteroidales	Prevotellaceae	Prevotella	copri
db31b740b5870dd593b1cd6467f5a5d9	F19	1763	08/08/2013	Fl	F19	2013 8	Invertebrate	Bacteria	Bacteroidetes	Bacteroidia	Bacteroidales	Prevotellaceae	Prevotella	copri
c4dfe34abf257f41401862a92d4857f8	B4	1762	04/03/2013	Bo	B4	2013 4	Leaf	Bacteria	Firmicutes	Erysipelotrichi	Erysipelotrichales	Erysipelotrichaceae	[Eubacterium]	biforme
375a9a7f2e0e4afdd86e34a035977652	F20	1759	10/16/2012	Fl	F20	2012 10	Fruit/Seed	Bacteria	Actinobacteria	Coriobacteriia	Coriobacteriales	Coriobacteriaceae
c4dfe34abf257f41401862a92d4857f8	B16	1758	10/26/2012	Bo	B16	2012 10	Fruit/Seed	Bacteria	Firmicutes	Erysipelotrichi	Erysipelotrichales	Erysipelotrichaceae	[Eubacterium]	biforme
67c04df862a72174a87dcca82f3ac271	E4	1757	06/29/2013	Em	E4	2013 6	Fruit/Seed	Bacteria	Firmicutes	Erysipelotrichi	Erysipelotrichales	Erysipelotrichaceae
a919603bdb6133a9f110d5e9c45ddb76	F26	1757	07/08/2013	Fl	F26	2013 7	Invertebrate	Bacteria	Bacteroidetes	Bacteroidia	Bacteroidales	Prevotellaceae	Prevotella	copri
a76f504884e1d23e93e453699409b515	E7	1754	08/05/2013	Em	E7	2013 8	Invertebrate	Bacteria	Firmicutes	Clostridia	Clostridiales	Lachnospiraceae	Coprococcus
c11270861368762d13e3a448694828c7	E28	1754	10/16/2013	Em	E28	2013 10	Fruit/Seed	Bacteria	Firmicutes	Bacilli	Lactobacillales	Streptococcaceae	Lactococcus	garvieae
d07adac6be06b3716aa14e9bfeaeb980	E18	1751	05/21/2013	Em	E18	2013 5	Fruit/Seed	Bacteria	Bacteroidetes	Bacteroidia	Bacteroidales	Prevotellaceae	Prevotella	copri
623030d65dde6664663f297590bfea20	E3	1750	11/19/2012	Em	E3	2012 11	Fruit/Seed	Bacteria	Firmicutes	Clostridia	Clostridiales	Lachnospiraceae	Coprococcus	eutactus
f2f4fedff35bb4016f8d9e842bc21575	F10	1750	11/19/2012	Fl	F10	2012 11	Fruit/Seed	Bacteria	Bacteroidetes	Bacteroidia	Bacteroidales	S24-7
b09b9b8c5dd237514e46b44fdcba6114	E14	1749	01/28/2013	Em	E14	2013 1	Leaf	Bacteria	Firmicutes	Clostridia	Clostridiales	Ruminococcaceae
cb9e20f073541b17d99abda03cbf3ef5	E16	1744	05/21/2013	Em	E16	2013 5	Fruit/Seed	Bacteria	Firmicutes	Erysipelotrichi	Erysipelotrichales	Erysipelotrichaceae
db31b740b5870dd593b1cd6467f5a5d9	F24	1743	07/10/2013	Fl	F24	2013 7	Invertebrate	Bacteria	Bacteroidetes	Bacteroidia	Bacteroidales	Prevotellaceae	Prevotella	copri
4d6004cd7725fcac9d28d3e01102694d	E12	1732	03/06/2013	Em	E12	2013 3	Leaf	Bacteria
5b134cf8d5bdb6b87fa83465bb4e8a0f	B3	1729	05/30/2013	Bo	B3	2013 5	Fruit/Seed	Bacteria	Firmicutes	Clostridia	Clostridiales	Lachnospiraceae
7734269b1fc5efd81e03229f2b60231c	F8	1729	03/11/2013	Fl	F8	2013 3	Leaf	Bacteria	Tenericutes	Mollicutes	Anaeroplasmatales	Anaeroplasmataceae
31e097aa12c05334da73d2a30a3636c4	B13	1727	12/12/2012	Bo	B13	2012 12	Fruit/Seed	Bacteria	Bacteroidetes	Bacteroidia	Bacteroidales	Prevotellaceae	Prevotella	copri
c4dfe34abf257f41401862a92d4857f8	F25	1723	09/26/2013	Fl	F25	2013 9	Fruit/Seed	Bacteria	Firmicutes	Erysipelotrichi	Erysipelotrichales	Erysipelotrichaceae	[Eubacterium]	biforme
9302d627dbb0fb65a66c20c582488527	F21	1722	07/11/2013	Fl	F21	2013 7	Invertebrate	Bacteria	Firmicutes	Clostridia	Clostridiales	Ruminococcaceae	Ruminococcus
e6fc1d13fb14819525d8c7624efd5434	B3	1721	05/30/2013	Bo	B3	2013 5	Fruit/Seed	Bacteria	Bacteroidetes	Bacteroidia	Bacteroidales	Prevotellaceae	Prevotella	stercorea
56a9f957efa0adb84db6ef23e7aab710	B1	1720	08/08/2013	Bo	B1	2013 8	Invertebrate	Bacteria	Firmicutes	Clostridia	Clostridiales	Ruminococcaceae
9396525c7e0b060818cbe142eb1b8de4	E9	1719	07/16/2013	Em	E9	2013 7	Invertebrate	Bacteria	Firmicutes	Clostridia	Clostridiales	Ruminococcaceae
9655eb9b1bc8b88a5acc0a1036cd49d7	F18	1707	11/07/2012	Fl	F18	2012 11	Fruit/Seed	Bacteria	Firmicutes	Clostridia	Clostridiales	Ruminococcaceae	Faecalibacterium	prausnitzii
987152cb084a1b3b067708a1ac894f35	F14	1706	05/17/2013	Fl	F14	2013 5	Fruit/Seed	Bacteria	Proteobacteria	Gammaproteobacteria	Aeromonadales	Succinivibrionaceae	Succinivibrio
375a9a7f2e0e4afdd86e34a035977652	F17	1704	02/21/2013	Fl	F17	2013 2	Leaf	Bacteria	Actinobacteria	Coriobacteriia	Coriobacteriales	Coriobacteriaceae
538d6e83187317947e2405aff19e016e	F15	1702	03/11/2013	Fl	F15	2013 3	Leaf	Bacteria	Spirochaetes	Spirochaetes	Spirochaetales	Spirochaetaceae	Treponema
e2982dc695ade2ac55685557ad7cfc61	F20	1702	10/16/2012	Fl	F20	2012 10	Fruit/Seed	Bacteria	Firmicutes	Clostridia	Clostridiales	Ruminococcaceae	Ruminococcus	callidus
09eb20292cc8997d0de8f2bef1044a95	E17	1698	02/11/2013	Em	E17	2013 2	Leaf	Bacteria	Firmicutes	Clostridia	Clostridiales	Ruminococcaceae	Ruminococcus	bromii
7c6952e8eb98c1f1a8384b81ddc8245f	B1	1698	08/08/2013	Bo	B1	2013 8	Invertebrate	Bacteria	Firmicutes	Clostridia	Clostridiales
ef038c9414aef929b2d0d0a9fffea5ca	B4	1697	04/03/2013	Bo	B4	2013 4	Leaf	Bacteria	Firmicutes	Clostridia	Clostridiales	Ruminococcaceae
10735b993d5a070616dea10557148696	B4	1695	04/03/2013	Bo	B4	2013 4	Leaf	Bacteria	Firmicutes	Clostridia	Clostridiales	Ruminococcaceae
24b34e548cb9556e73536fca01ea13b4	E15	1694	04/08/2013	Em	E15	2013 4	Leaf	Bacteria	Bacteroidetes	Bacteroidia	Bacteroidales	S24-7
e490a1eab724f8e0f5da78c22987a79b	E5	1694	06/29/2013	Em	E5	2013 6	Fruit/Seed	Bacteria	Firmicutes	Clostridia	Clostridiales	Ruminococcaceae
e7b048edd00132a9df55fa4f0908c9f6	E14	1694	01/28/2013	Em	E14	2013 1	Leaf	Bacteria	Firmicutes	Clostridia	Clostridiales
5f39e783b1686a7079e867234bae3b22	B4	1693	04/03/2013	Bo	B4	2013 4	Leaf	Bacteria	Firmicutes	Clostridia	Clostridiales	Ruminococcaceae	Oscillospira
6611fd0c820563eb5055255f31c0b92a	F19	1689	08/08/2013	Fl	F19	2013 8	Invertebrate	Bacteria	Firmicutes	Clostridia	Clostridiales	Lachnospiraceae
fe2eb4997a4d29b884919782bf6a76ef	F18	1687	11/07/2012	Fl	F18	2012 11	Fruit/Seed	Bacteria	Bacteroidetes	Bacteroidia	Bacteroidales
51282ecffd7df94ac996f7a88af4dfc7	F23	1685	08/03/2013	Fl	F23	2013 8	Invertebrate	Bacteria	WPS-2
69a7f9ba10a5e63ef737664bd3234a31	F25	1684	09/26/2013	Fl	F25	2013 9	Fruit/Seed	Bacteria	Firmicutes	Clostridia	Clostridiales	Clostridiaceae	Clostridium
64ff2796153547801de578c66f3a782f	E2	1678	07/02/2013	Em	E2	2013 7	Invertebrate	Bacteria	Firmicutes	Clostridia	Clostridiales
d07adac6be06b3716aa14e9bfeaeb980	E11	1674	04/16/2013	Em	E11	2013 4	Leaf	Bacteria	Bacteroidetes	Bacteroidia	Bacteroidales	Prevotellaceae	Prevotella	copri
a4d697d44e15c7922de9f496b2efd258	E14	1672	01/28/2013	Em	E14	2013 1	Leaf	Bacteria	Bacteroidetes	Bacteroidia	Bacteroidales	Prevotellaceae	Prevotella
82dfb7dd709c50cd802fa224699bfd4e	E3	1669	11/19/2012	Em	E3	2012 11	Fruit/Seed	Bacteria	Firmicutes	Clostridia	Clostridiales	Lachnospiraceae	Blautia
b55120f4657085244b5d0b9c8ab46225	E9	1668	07/16/2013	Em	E9	2013 7	Invertebrate	Bacteria	Firmicutes	Erysipelotrichi	Erysipelotrichales	Erysipelotrichaceae
538d6e83187317947e2405aff19e016e	E12	1667	03/06/2013	Em	E12	2013 3	Leaf	Bacteria	Spirochaetes	Spirochaetes	Spirochaetales	Spirochaetaceae	Treponema
0947431a0ed0ba47bd27c80b2bd1ca33	E2	1665	07/02/2013	Em	E2	2013 7	Invertebrate	Bacteria	Firmicutes	Clostridia	Clostridiales	Ruminococcaceae
7180087945268610b974f2d7a7cb703c	B17	1665	05/24/2013	Bo	B17	2013 5	Fruit/Seed	Bacteria	Bacteroidetes	Bacteroidia	Bacteroidales	Prevotellaceae	Prevotella	copri
40a15e0fbf2d8dbb4ebd7e2e6be94329	B13	1661	12/12/2012	Bo	B13	2012 12	Fruit/Seed	Bacteria	Firmicutes	Clostridia	Clostridiales
5bce8e077b58d67f4d5ae21af826ab96	B2	1658	07/10/2013	Bo	B2	2013 7	Invertebrate	Bacteria	Firmicutes	Clostridia	Clostridiales	Lachnospiraceae
7180087945268610b974f2d7a7cb703c	E11	1658	04/16/2013	Em	E11	2013 4	Leaf	Bacteria	Bacteroidetes	Bacteroidia	Bacteroidales	Prevotellaceae	Prevotella	copri
332db31da994e0375c9d725a1ec4facb	E16	1657	05/21/2013	Em	E16	2013 5	Fruit/Seed	Bacteria	Bacteroidetes	Bacteroidia	Bacteroidales	Prevotellaceae	Prevotella	copri
fe2eb4997a4d29b884919782bf6a76ef	F24	1655	07/10/2013	Fl	F24	2013 7	Invertebrate	Bacteria	Bacteroidetes	Bacteroidia	Bacteroidales
f16b3bb9d832cd28dd0107528b1b9ea5	E10	1654	04/07/2013	Em	E10	2013 4	Leaf	Bacteria	Firmicutes	Clostridia	Clostridiales	Ruminococcaceae	Ruminococcus
242a5c763a70ce8948fa7b33da0e622e	E3	1653	11/19/2012	Em	E3	2012 11	Fruit/Seed	Bacteria	Firmicutes	Clostridia	Clostridiales	Lachnospiraceae
ac1b7ac60c561bc1e54a4c8d345e02cf	B12	1653	05/22/2013	Bo	B12	2013 5	Fruit/Seed	Bacteria	Firmicutes	Clostridia	Clostridiales	Ruminococcaceae	Faecalibacterium	prausnitzii
5829d32f2eec8ae81e9ebe00826cf3a5	E15	1649	04/08/2013	Em	E15	2013 4	Leaf	Bacteria	Firmicutes	Clostridia	Clostridiales	Ruminococcaceae	Ruminococcus
9b8cdbf32a919326bed4ae2199441247	E14	1647	01/28/2013	Em	E14	2013 1	Leaf	Bacteria	Firmicutes	Clostridia	Clostridiales	Ruminococcaceae	Ruminococcus	callidus
7b1ab8a83a471b1ff2c8b556d61777bd	B16	1645	10/26/2012	Bo	B16	2012 10	Fruit/Seed	Bacteria	Firmicutes	Clostridia	Clostridiales	Ruminococcaceae
cbd92dfe058af98d70aff05008abec02	E26	1645	10/04/2013	Em	E26	2013 10	Fruit/Seed	Bacteria	Firmicutes	Clostridia	Clostridiales	Ruminococcaceae	Ruminococcus
b55120f4657085244b5d0b9c8ab46225	B23	1638	04/11/2013	Bo	B23	2013 4	Leaf	Bacteria	Firmicutes	Erysipelotrichi	Erysipelotrichales	Erysipelotrichaceae
f2f4fedff35bb4016f8d9e842bc21575	F23	1637	08/03/2013	Fl	F23	2013 8	Invertebrate	Bacteria	Bacteroidetes	Bacteroidia	Bacteroidales	S24-7
cd76834b8ac48f5e8bcc036a65ec0968	F6	1636	11/18/2012	Fl	F6	2012 11	Fruit/Seed	Bacteria	Spirochaetes	Spirochaetes	Spirochaetales	Spirochaetaceae	Treponema
7d1d7322eaf5610329c1eb4349ead3e1	E17	1634	02/11/2013	Em	E17	2013 2	Leaf	Bacteria	Firmicutes	Clostridia	Clostridiales
888cfd7c7ab95045d10c8462cb01cbcd	F19	1631	08/08/2013	Fl	F19	2013 8	Invertebrate	Bacteria	Firmicutes	Clostridia	Clostridiales	Ruminococcaceae
332db31da994e0375c9d725a1ec4facb	F8	1630	03/11/2013	Fl	F8	2013 3	Leaf	Bacteria	Bacteroidetes	Bacteroidia	Bacteroidales	Prevotellaceae	Prevotella	copri
4f0db972a80a3c9720aafc891c615d89	B18	1629	03/13/2013	Bo	B18	2013 3	Leaf	Bacteria	Firmicutes	Clostridia	Clostridiales	Ruminococcaceae
4586e81cd70b7bc61178ae3becd19c86	E3	1626	11/19/2012	Em	E3	2012 11	Fruit/Seed	Bacteria	Firmicutes	Clostridia	Clostridiales	Lachnospiraceae	Coprococcus	eutactus
e0c6cf236eb877a0f3d21d56e809167e	B4	1625	04/03/2013	Bo	B4	2013 4	Leaf	Bacteria	Spirochaetes	Spirochaetes	Spirochaetales	Spirochaetaceae	Treponema
375a9a7f2e0e4afdd86e34a035977652	E5	1624	06/29/2013	Em	E5	2013 6	Fruit/Seed	Bacteria	Actinobacteria	Coriobacteriia	Coriobacteriales	Coriobacteriaceae
53b8c55a60dfed2a370591264c4353b1	B26	1622	10/01/2013	Bo	B26	2013 10	Fruit/Seed	Bacteria	Firmicutes	Clostridia	Clostridiales	Clostridiaceae
7180087945268610b974f2d7a7cb703c	E13	1622	05/27/2013	Em	E13	2013 5	Fruit/Seed	Bacteria	Bacteroidetes	Bacteroidia	Bacteroidales	Prevotellaceae	Prevotella	copri
f2f4fedff35bb4016f8d9e842bc21575	E14	1622	01/28/2013	Em	E14	2013 1	Leaf	Bacteria	Bacteroidetes	Bacteroidia	Bacteroidales	S24-7
4d6004cd7725fcac9d28d3e01102694d	F23	1621	08/03/2013	Fl	F23	2013 8	Invertebrate	Bacteria
8ff0413251855e5327279a5bd65a684a	E11	1619	04/16/2013	Em	E11	2013 4	Leaf	Bacteria	Bacteroidetes	Bacteroidia	Bacteroidales	Prevotellaceae	Prevotella	copri
14994451ae0394d6ef7eb02bbf714629	B4	1616	04/03/2013	Bo	B4	2013 4	Leaf	Bacteria	Bacteroidetes	Bacteroidia	Bacteroidales	Prevotellaceae	Prevotella	copri
54a3f198406c27ae70dcb2ac01f2ff68	E15	1615	04/08/2013	Em	E15	2013 4	Leaf	Bacteria	Firmicutes	Clostridia	Clostridiales	Ruminococcaceae
552e912f22f0a3ca78793cb35c32e5a4	B3	1614	05/30/2013	Bo	B3	2013 5	Fruit/Seed	Bacteria	Firmicutes	Clostridia	Clostridiales	Lachnospiraceae	Blautia
674ee6722409821fd7c2de23e737b909	B5	1613	05/30/2013	Bo	B5	2013 5	Fruit/Seed	Bacteria	Firmicutes	Clostridia	Clostridiales	Ruminococcaceae	Faecalibacterium	prausnitzii
9302d627dbb0fb65a66c20c582488527	E17	1612	02/11/2013	Em	E17	2013 2	Leaf	Bacteria	Firmicutes	Clostridia	Clostridiales	Ruminococcaceae	Ruminococcus
f2f4fedff35bb4016f8d9e842bc21575	F16	1612	03/13/2013	Fl	F16	2013 3	Leaf	Bacteria	Bacteroidetes	Bacteroidia	Bacteroidales	S24-7
92e87bc523272f7e21c10e81d7957327	F18	1611	11/07/2012	Fl	F18	2012 11	Fruit/Seed	Bacteria	Bacteroidetes	Bacteroidia	Bacteroidales	Prevotellaceae	Prevotella	copri
d8ea519389c75d08405ae38de524edda	E3	1611	11/19/2012	Em	E3	2012 11	Fruit/Seed	Bacteria	Firmicutes	Clostridia	Clostridiales	Ruminococcaceae
380ab4f30e18d5427888c6284b85cd24	B17	1610	05/24/2013	Bo	B17	2013 5	Fruit/Seed	Bacteria	Firmicutes	Clostridia	Clostridiales	Lachnospiraceae	Dorea	longicatena
0d4ca724ca229752a212707df9290f86	B5	1608	05/30/2013	Bo	B5	2013 5	Fruit/Seed	Bacteria	Firmicutes	Erysipelotrichi	Erysipelotrichales	Erysipelotrichaceae
a919603bdb6133a9f110d5e9c45ddb76	E18	1607	05/21/2013	Em	E18	2013 5	Fruit/Seed	Bacteria	Bacteroidetes	Bacteroidia	Bacteroidales	Prevotellaceae	Prevotella	copri
58b9543eb90d11d6d4d72e671a579895	B3	1605	05/30/2013	Bo	B3	2013 5	Fruit/Seed	Bacteria	Firmicutes	Erysipelotrichi	Erysipelotrichales	Erysipelotrichaceae
9ce006a1f5be6f4bd74a1adf6e56fd13	E16	1604	05/21/2013	Em	E16	2013 5	Fruit/Seed	Bacteria	Firmicutes	Clostridia	Clostridiales	Lachnospiraceae
b2e56010f7dba558ab9aeb2adb613d3d	E4	1604	06/29/2013	Em	E4	2013 6	Fruit/Seed	Bacteria	Firmicutes	Clostridia	Clostridiales	Lachnospiraceae
1c1b5ce8ec9c53b7e8e84e2e16f3f593	B18	1603	03/13/2013	Bo	B18	2013 3	Leaf	Bacteria	Firmicutes	Clostridia	Clostridiales	Lachnospiraceae	Coprococcus
2f2c827822d4e9d0b6a283519041f7b3	E23	1603	11/14/2012	Em	E23	2012 11	Fruit/Seed	Bacteria	Firmicutes	Clostridia	Clostridiales	Ruminococcaceae	Ruminococcus
b6191c5b36331780d1c4b179cb85cd1e	B3	1603	05/30/2013	Bo	B3	2013 5	Fruit/Seed	Bacteria	Bacteroidetes	Bacteroidia	Bacteroidales	Prevotellaceae	Prevotella
5551c039ad0e9505e053c0c1aae23ae7	B5	1602	05/30/2013	Bo	B5	2013 5	Fruit/Seed	Bacteria	Bacteroidetes	Bacteroidia	Bacteroidales	Prevotellaceae	Prevotella
4f0db972a80a3c9720aafc891c615d89	B22	1601	11/23/2012	Bo	B22	2012 11	Fruit/Seed	Bacteria	Firmicutes	Clostridia	Clostridiales	Ruminococcaceae
ae086aca329075399107352c351a7184	E17	1600	02/11/2013	Em	E17	2013 2	Leaf	Bacteria	Firmicutes	Clostridia	Clostridiales	Lachnospiraceae
c9f61a2eccc3773567e8698eff54c292	E2	1600	07/02/2013	Em	E2	2013 7	Invertebrate	Bacteria	Firmicutes	Clostridia	Clostridiales	Lachnospiraceae	Lachnospira
2772aef1cf9f3dcb8c73584f05e8c634	E16	1598	05/21/2013	Em	E16	2013 5	Fruit/Seed	Bacteria	Firmicutes	Clostridia	Clostridiales	Ruminococcaceae	Ruminococcus
38723ef215a9391825c80dfefa8d8862	E21	1596	09/27/2013	Em	E21	2013 9	Fruit/Seed	Bacteria	Firmicutes	Clostridia	Clostridiales	Ruminococcaceae
07b962643fac65611b4927b58501890f	F8	1595	03/11/2013	Fl	F8	2013 3	Leaf	Bacteria	Firmicutes	Clostridia	Clostridiales
8fb89dc3476e570fd05554ade822d56f	E2	1592	07/02/2013	Em	E2	2013 7	Invertebrate	Bacteria	Firmicutes	Clostridia	Clostridiales	Lachnospiraceae
bccead012b384536958ee79dc8f3ac9d	E20	1590	07/02/2013	Em	E20	2013 7	Invertebrate	Bacteria	Firmicutes	Clostridia	Clostridiales	Lachnospiraceae	Roseburia
a0473bda3247eff782bfcb5f1bf5b7bd	E17	1589	02/11/2013	Em	E17	2013 2	Leaf	Bacteria	Bacteroidetes	Bacteroidia	Bacteroidales	Prevotellaceae	Prevotella	copri
9dc482a1a312c9782ca3676158fc2d3a	E15	1588	04/08/2013	Em	E15	2013 4	Leaf	Bacteria	Firmicutes	Clostridia	Clostridiales	Lachnospiraceae	Blautia
a919603bdb6133a9f110d5e9c45ddb76	B18	1588	03/13/2013	Bo	B18	2013 3	Leaf	Bacteria	Bacteroidetes	Bacteroidia	Bacteroidales	Prevotellaceae	Prevotella	copri
5bce8e077b58d67f4d5ae21af826ab96	B10	1585	06/03/2013	Bo	B10	2013 6	Fruit/Seed	Bacteria	Firmicutes	Clostridia	Clostridiales	Lachnospiraceae
0b0f9869777aa94bcae2aac08f025f55	E4	1580	06/29/2013	Em	E4	2013 6	Fruit/Seed	Bacteria	Firmicutes	Clostridia	Clostridiales	Veillonellaceae	Dialister
7c60ad727a7858b80fb394e784b7704f	F18	1575	11/07/2012	Fl	F18	2012 11	Fruit/Seed	Bacteria	Firmicutes	Clostridia	Clostridiales	Lachnospiraceae
1478c26817fc9d72cac6f850cf7cc149	F26	1574	07/08/2013	Fl	F26	2013 7	Invertebrate	Bacteria	Firmicutes	Clostridia	Clostridiales	[Mogibacteriaceae]
ebab3fe9068084d45097061600cb52dd	F18	1571	11/07/2012	Fl	F18	2012 11	Fruit/Seed	Bacteria	Firmicutes	Clostridia	Clostridiales	Lachnospiraceae
5130f49ff17eeae43494559aa1553558	F20	1566	10/16/2012	Fl	F20	2012 10	Fruit/Seed	Bacteria	Firmicutes	Clostridia	Clostridiales
8ff0413251855e5327279a5bd65a684a	E10	1566	04/07/2013	Em	E10	2013 4	Leaf	Bacteria	Bacteroidetes	Bacteroidia	Bacteroidales	Prevotellaceae	Prevotella	copri
a16779780775c8134047a797580b7c92	E3	1564	11/19/2012	Em	E3	2012 11	Fruit/Seed	Bacteria	Bacteroidetes	Bacteroidia	Bacteroidales	Prevotellaceae	Prevotella	copri
05f79ae8c354ff268737ee0dca5c9374	B3	1563	05/30/2013	Bo	B3	2013 5	Fruit/Seed	Bacteria	Proteobacteria	Betaproteobacteria	Burkholderiales	Alcaligenaceae	Sutterella
0bcedea58fb83b0c6cd09d81462218db	B13	1562	12/12/2012	Bo	B13	2012 12	Fruit/Seed	Bacteria	Bacteroidetes	Bacteroidia	Bacteroidales	Prevotellaceae	Prevotella	copri
3dcecf07468cadf0d79203603b4f8324	E27	1562	10/14/2013	Em	E27	2013 10	Fruit/Seed	Bacteria	Firmicutes	Clostridia	Clostridiales
63fa2cf1bc393102664e75bdad25b768	F19	1562	08/08/2013	Fl	F19	2013 8	Invertebrate	Bacteria	Firmicutes	Clostridia	Clostridiales	Ruminococcaceae	Oscillospira
6058344053ba98e5cee807e20cb9d17b	B10	1561	06/03/2013	Bo	B10	2013 6	Fruit/Seed	Bacteria	Bacteroidetes	Bacteroidia	Bacteroidales	Prevotellaceae	Prevotella	copri
8ff0413251855e5327279a5bd65a684a	B21	1558	10/28/2012	Bo	B21	2012 10	Fruit/Seed	Bacteria	Bacteroidetes	Bacteroidia	Bacteroidales	Prevotellaceae	Prevotella	copri
f376a881a0bc8c9db1101242d9199fa7	E21	1556	09/27/2013	Em	E21	2013 9	Fruit/Seed	Bacteria	Bacteroidetes	Bacteroidia	Bacteroidales
987152cb084a1b3b067708a1ac894f35	F27	1555	02/03/2013	Fl	F27	2013 2	Leaf	Bacteria	Proteobacteria	Gammaproteobacteria	Aeromonadales	Succinivibrionaceae	Succinivibrio
c9ec8ca5a3fbbef622e7080431a2ef8f	F16	1554	03/13/2013	Fl	F16	2013 3	Leaf	Bacteria	Bacteroidetes	Bacteroidia	Bacteroidales	Prevotellaceae	Prevotella	copri
cd76834b8ac48f5e8bcc036a65ec0968	E12	1554	03/06/2013	Em	E12	2013 3	Leaf	Bacteria	Spirochaetes	Spirochaetes	Spirochaetales	Spirochaetaceae	Treponema
cd76834b8ac48f5e8bcc036a65ec0968	B18	1553	03/13/2013	Bo	B18	2013 3	Leaf	Bacteria	Spirochaetes	Spirochaetes	Spirochaetales	Spirochaetaceae	Treponema
bc89f0041a885a4ccc24eeb226f10b02	E15	1552	04/08/2013	Em	E15	2013 4	Leaf	Bacteria	Firmicutes	Clostridia	Clostridiales	Lachnospiraceae	Coprococcus
8ff0413251855e5327279a5bd65a684a	E8	1549	04/08/2013	Em	E8	2013 4	Leaf	Bacteria	Bacteroidetes	Bacteroidia	Bacteroidales	Prevotellaceae	Prevotella	copri
ec6650498845846e7c12387d1d1336de	E3	1549	11/19/2012	Em	E3	2012 11	Fruit/Seed	Bacteria	Firmicutes	Clostridia	Clostridiales	Ruminococcaceae	Faecalibacterium	prausnitzii
7c60ad727a7858b80fb394e784b7704f	B6	1548	10/21/2012	Bo	B6	2012 10	Fruit/Seed	Bacteria	Firmicutes	Clostridia	Clostridiales	Lachnospiraceae
a16779780775c8134047a797580b7c92	E14	1546	01/28/2013	Em	E14	2013 1	Leaf	Bacteria	Bacteroidetes	Bacteroidia	Bacteroidales	Prevotellaceae	Prevotella	copri
ebab3fe9068084d45097061600cb52dd	B4	1545	04/03/2013	Bo	B4	2013 4	Leaf	Bacteria	Firmicutes	Clostridia	Clostridiales	Lachnospiraceae
cdce50e8ae9beb793baa622fccf7577e	E5	1543	06/29/2013	Em	E5	2013 6	Fruit/Seed	Bacteria	Firmicutes	Clostridia	Clostridiales	Lachnospiraceae	Blautia
380494aa9cd421abb38fe8f0b12051fe	B5	1541	05/30/2013	Bo	B5	2013 5	Fruit/Seed	Bacteria	Proteobacteria	Gammaproteobacteria	Enterobacteriales	Enterobacteriaceae	Escherichia	coli
dde57e0dba86da7e7e8103e2ac5a35d8	E22	1541	08/07/2013	Em	E22	2013 8	Invertebrate	Bacteria	Firmicutes	Clostridia	Clostridiales	Lachnospiraceae
7b1ab8a83a471b1ff2c8b556d61777bd	B6	1540	10/21/2012	Bo	B6	2012 10	Fruit/Seed	Bacteria	Firmicutes	Clostridia	Clostridiales	Ruminococcaceae
00d2252ffd53a0281f3f0d6ab6a7dd9b	B25	1538	01/19/2013	Bo	B25	2013 1	Leaf	Bacteria	Firmicutes	Clostridia	Clostridiales	Ruminococcaceae
332db31da994e0375c9d725a1ec4facb	B3	1537	05/30/2013	Bo	B3	2013 5	Fruit/Seed	Bacteria	Bacteroidetes	Bacteroidia	Bacteroidales	Prevotellaceae	Prevotella	copri
6dd112284ccfa1b2da740307f277f15c	F26	1537	07/08/2013	Fl	F26	2013 7	Invertebrate	Bacteria	Firmicutes	Clostridia	Clostridiales
05f79ae8c354ff268737ee0dca5c9374	B10	1536	06/03/2013	Bo	B10	2013 6	Fruit/Seed	Bacteria	Proteobacteria	Betaproteobacteria	Burkholderiales	Alcaligenaceae	Sutterella
f16b3bb9d832cd28dd0107528b1b9ea5	E15	1533	04/08/2013	Em	E15	2013 4	Leaf	Bacteria	Firmicutes	Clostridia	Clostridiales	Ruminococcaceae	Ruminococcus
b55120f4657085244b5d0b9c8ab46225	E13	1531	05/27/2013	Em	E13	2013 5	Fruit/Seed	Bacteria	Firmicutes	Erysipelotrichi	Erysipelotrichales	Erysipelotrichaceae
27e57d810e9bfb032cd34296d6fc8269	E16	1530	05/21/2013	Em	E16	2013 5	Fruit/Seed	Bacteria	Firmicutes	Clostridia	Clostridiales	Lachnospiraceae
cb9e20f073541b17d99abda03cbf3ef5	E25	1528	06/04/2013	Em	E25	2013 6	Fruit/Seed	Bacteria	Firmicutes	Erysipelotrichi	Erysipelotrichales	Erysipelotrichaceae
a919603bdb6133a9f110d5e9c45ddb76	E9	1527	07/16/2013	Em	E9	2013 7	Invertebrate	Bacteria	Bacteroidetes	Bacteroidia	Bacteroidales	Prevotellaceae	Prevotella	copri
c76e47399f4f880bfba93cf5be2b89ae	F19	1527	08/08/2013	Fl	F19	2013 8	Invertebrate	Bacteria	Bacteroidetes	Bacteroidia	Bacteroidales	[Paraprevotellaceae]	[Prevotella]
36e9a075959dbb8d37dbefa0605d3fb5	B16	1526	10/26/2012	Bo	B16	2012 10	Fruit/Seed	Bacteria	Firmicutes	Clostridia	Clostridiales	Lachnospiraceae	Coprococcus
820f21658859c3f6141e60a01c2bcd72	E16	1525	05/21/2013	Em	E16	2013 5	Fruit/Seed	Bacteria	Bacteroidetes	Bacteroidia	Bacteroidales	Prevotellaceae	Prevotella	copri
08b07213aaee44368e7acbcc44b9d9be	B1	1524	08/08/2013	Bo	B1	2013 8	Invertebrate	Bacteria	Firmicutes	Clostridia	Clostridiales
f78430a7c57efac0180fcf9b3bf130be	F19	1522	08/08/2013	Fl	F19	2013 8	Invertebrate	Bacteria	Firmicutes	Clostridia	Clostridiales	Ruminococcaceae
57c740cff0c0b1852b87b523eb50c5a4	F21	1521	07/11/2013	Fl	F21	2013 7	Invertebrate	Bacteria	Bacteroidetes	Bacteroidia	Bacteroidales	Bacteroidaceae	Bacteroides
f2f4fedff35bb4016f8d9e842bc21575	F19	1521	08/08/2013	Fl	F19	2013 8	Invertebrate	Bacteria	Bacteroidetes	Bacteroidia	Bacteroidales	S24-7
0f1f4870966af82bf2a409304eb5c921	E3	1518	11/19/2012	Em	E3	2012 11	Fruit/Seed	Bacteria	Firmicutes	Clostridia	Clostridiales	Ruminococcaceae
4d6004cd7725fcac9d28d3e01102694d	B23	1518	04/11/2013	Bo	B23	2013 4	Leaf	Bacteria
987152cb084a1b3b067708a1ac894f35	F7	1518	11/09/2012	Fl	F7	2012 11	Fruit/Seed	Bacteria	Proteobacteria	Gammaproteobacteria	Aeromonadales	Succinivibrionaceae	Succinivibrio
a919603bdb6133a9f110d5e9c45ddb76	E1	1517	07/05/2013	Em	E1	2013 7	Invertebrate	Bacteria	Bacteroidetes	Bacteroidia	Bacteroidales	Prevotellaceae	Prevotella	copri
24b34e548cb9556e73536fca01ea13b4	E17	1515	02/11/2013	Em	E17	2013 2	Leaf	Bacteria	Bacteroidetes	Bacteroidia	Bacteroidales	S24-7
736171cb1bf29bb4c86e7e315084c732	E17	1515	02/11/2013	Em	E17	2013 2	Leaf	Bacteria	Bacteroidetes	Bacteroidia	Bacteroidales	Prevotellaceae	Prevotella
e6db8c8474a58424f44da38b739a9850	F17	1515	02/21/2013	Fl	F17	2013 2	Leaf	Bacteria	Firmicutes	Clostridia	Clostridiales	Ruminococcaceae
e1f2f18fe9d543944245a70b327c00a9	E4	1514	06/29/2013	Em	E4	2013 6	Fruit/Seed	Bacteria	Bacteroidetes	Bacteroidia	Bacteroidales
162f301ac3831c80bead1248d3f07d49	F25	1512	09/26/2013	Fl	F25	2013 9	Fruit/Seed	Bacteria	Firmicutes	Clostridia	Clostridiales	Ruminococcaceae	Ruminococcus	bromii
3e630df376192085461b3a27dbe8d3b3	B6	1512	10/21/2012	Bo	B6	2012 10	Fruit/Seed	Bacteria	Actinobacteria	Coriobacteriia	Coriobacteriales	Coriobacteriaceae
097c3ddde0c65c33c1e9293755c2528b	F19	1511	08/08/2013	Fl	F19	2013 8	Invertebrate	Bacteria	Firmicutes	Clostridia	Clostridiales	Ruminococcaceae
79ea45e71548b498cd0e4a9470254487	B10	1511	06/03/2013	Bo	B10	2013 6	Fruit/Seed	Bacteria	Firmicutes	Clostridia	Clostridiales	Lachnospiraceae	Blautia
9396525c7e0b060818cbe142eb1b8de4	E7	1510	08/05/2013	Em	E7	2013 8	Invertebrate	Bacteria	Firmicutes	Clostridia	Clostridiales	Ruminococcaceae
d31646356f99c17697a03f3f4fd44021	E5	1510	06/29/2013	Em	E5	2013 6	Fruit/Seed	Bacteria	Firmicutes	Clostridia	Clostridiales
5b134cf8d5bdb6b87fa83465bb4e8a0f	B17	1509	05/24/2013	Bo	B17	2013 5	Fruit/Seed	Bacteria	Firmicutes	Clostridia	Clostridiales	Lachnospiraceae
abb2f66e62ad1cbc19ce9001b700f018	B1	1509	08/08/2013	Bo	B1	2013 8	Invertebrate	Bacteria
8ff0413251855e5327279a5bd65a684a	F8	1507	03/11/2013	Fl	F8	2013 3	Leaf	Bacteria	Bacteroidetes	Bacteroidia	Bacteroidales	Prevotellaceae	Prevotella	copri
a0473bda3247eff782bfcb5f1bf5b7bd	B6	1507	10/21/2012	Bo	B6	2012 10	Fruit/Seed	Bacteria	Bacteroidetes	Bacteroidia	Bacteroidales	Prevotellaceae	Prevotella	copri
bf3708570f569a184280ecc504b16f56	B1	1506	08/08/2013	Bo	B1	2013 8	Invertebrate	Bacteria
736171cb1bf29bb4c86e7e315084c732	E16	1505	05/21/2013	Em	E16	2013 5	Fruit/Seed	Bacteria	Bacteroidetes	Bacteroidia	Bacteroidales	Prevotellaceae	Prevotella
f4aabb001680841584cc0bed46eb59da	F20	1502	10/16/2012	Fl	F20	2012 10	Fruit/Seed	Bacteria	Firmicutes	Clostridia	Clostridiales	Ruminococcaceae
af34df0fdc77a02fb92bfe1ebb7450a3	E3	1501	11/19/2012	Em	E3	2012 11	Fruit/Seed	Bacteria	Firmicutes	Clostridia	Clostridiales	Ruminococcaceae	Faecalibacterium	prausnitzii
ed5887f77f7a665bdbb787105748ca23	F20	1500	10/16/2012	Fl	F20	2012 10	Fruit/Seed	Bacteria	Firmicutes	Clostridia	Clostridiales	Peptostreptococcaceae
4ce4cf7170755d96cac4263b5fb46392	E3	1498	11/19/2012	Em	E3	2012 11	Fruit/Seed	Bacteria	Firmicutes	Clostridia	Clostridiales	Lachnospiraceae	Blautia
19b1c8ca5144c66ffdc8b9f27ea18df7	E4	1497	06/29/2013	Em	E4	2013 6	Fruit/Seed	Bacteria	Firmicutes	Clostridia	Clostridiales	Lachnospiraceae	Lachnospira
1c1b5ce8ec9c53b7e8e84e2e16f3f593	B1	1497	08/08/2013	Bo	B1	2013 8	Invertebrate	Bacteria	Firmicutes	Clostridia	Clostridiales	Lachnospiraceae	Coprococcus
3e630df376192085461b3a27dbe8d3b3	E20	1496	07/02/2013	Em	E20	2013 7	Invertebrate	Bacteria	Actinobacteria	Coriobacteriia	Coriobacteriales	Coriobacteriaceae
05f79ae8c354ff268737ee0dca5c9374	B4	1493	04/03/2013	Bo	B4	2013 4	Leaf	Bacteria	Proteobacteria	Betaproteobacteria	Burkholderiales	Alcaligenaceae	Sutterella
818802576702bcc087081c15914e25d9	B22	1493	11/23/2012	Bo	B22	2012 11	Fruit/Seed	Bacteria	Firmicutes	Clostridia	Clostridiales
82dfb7dd709c50cd802fa224699bfd4e	F20	1493	10/16/2012	Fl	F20	2012 10	Fruit/Seed	Bacteria	Firmicutes	Clostridia	Clostridiales	Lachnospiraceae	Blautia
f2f4fedff35bb4016f8d9e842bc21575	E8	1493	04/08/2013	Em	E8	2013 4	Leaf	Bacteria	Bacteroidetes	Bacteroidia	Bacteroidales	S24-7
7b1ab8a83a471b1ff2c8b556d61777bd	B1	1492	08/08/2013	Bo	B1	2013 8	Invertebrate	Bacteria	Firmicutes	Clostridia	Clostridiales	Ruminococcaceae
24b34e548cb9556e73536fca01ea13b4	F27	1490	02/03/2013	Fl	F27	2013 2	Leaf	Bacteria	Bacteroidetes	Bacteroidia	Bacteroidales	S24-7
4d6004cd7725fcac9d28d3e01102694d	F16	1486	03/13/2013	Fl	F16	2013 3	Leaf	Bacteria
f2f4fedff35bb4016f8d9e842bc21575	B9	1486	07/04/2013	Bo	B9	2013 7	Invertebrate	Bacteria	Bacteroidetes	Bacteroidia	Bacteroidales	S24-7
ef038c9414aef929b2d0d0a9fffea5ca	F18	1483	11/07/2012	Fl	F18	2012 11	Fruit/Seed	Bacteria	Firmicutes	Clostridia	Clostridiales	Ruminococcaceae
6310be0f997ea2e6c3cd0142874cc601	B6	1480	10/21/2012	Bo	B6	2012 10	Fruit/Seed	Bacteria	Proteobacteria	Gammaproteobacteria	Aeromonadales	Succinivibrionaceae	Succinivibrio
a76f504884e1d23e93e453699409b515	B27	1479	10/06/2013	Bo	B27	2013 10	Fruit/Seed	Bacteria	Firmicutes	Clostridia	Clostridiales	Lachnospiraceae	Coprococcus
f85aeb5ed190885b9e24e323b722e889	E3	1479	11/19/2012	Em	E3	2012 11	Fruit/Seed	Bacteria	Firmicutes	Clostridia	Clostridiales
e7b048edd00132a9df55fa4f0908c9f6	F8	1478	03/11/2013	Fl	F8	2013 3	Leaf	Bacteria	Firmicutes	Clostridia	Clostridiales
a461bf22af3518d02d50bb6d6694bfdc	F8	1477	03/11/2013	Fl	F8	2013 3	Leaf	Bacteria	Firmicutes	Clostridia	Clostridiales	Ruminococcaceae	Ruminococcus	flavefaciens
8ff0413251855e5327279a5bd65a684a	E1	1475	07/05/2013	Em	E1	2013 7	Invertebrate	Bacteria	Bacteroidetes	Bacteroidia	Bacteroidales	Prevotellaceae	Prevotella	copri
aa89b86b5796d5112f7db5639f69d536	B6	1475	10/21/2012	Bo	B6	2012 10	Fruit/Seed	Bacteria	Actinobacteria	Actinobacteria	Bifidobacteriales	Bifidobacteriaceae	Bifidobacterium
9e07b17b8639b07f9660a80fca974906	B5	1474	05/30/2013	Bo	B5	2013 5	Fruit/Seed	Bacteria	Firmicutes	Clostridia	Clostridiales	Lachnospiraceae
a4d697d44e15c7922de9f496b2efd258	B5	1473	05/30/2013	Bo	B5	2013 5	Fruit/Seed	Bacteria	Bacteroidetes	Bacteroidia	Bacteroidales	Prevotellaceae	Prevotella
bd6464a72637552760c70cce7d8cef6e	E4	1473	06/29/2013	Em	E4	2013 6	Fruit/Seed	Bacteria	Bacteroidetes	Bacteroidia	Bacteroidales	Prevotellaceae	Prevotella
6e0ee8d19f31303a120abae8d5d82f3e	B9	1471	07/04/2013	Bo	B9	2013 7	Invertebrate	Bacteria	Bacteroidetes	Bacteroidia	Bacteroidales	S24-7
e490a1eab724f8e0f5da78c22987a79b	F19	1471	08/08/2013	Fl	F19	2013 8	Invertebrate	Bacteria	Firmicutes	Clostridia	Clostridiales	Ruminococcaceae
6ce29b5ddba7ce245779fd6a43166df7	E4	1470	06/29/2013	Em	E4	2013 6	Fruit/Seed	Bacteria	Firmicutes	Clostridia	Clostridiales
a919603bdb6133a9f110d5e9c45ddb76	F23	1470	08/03/2013	Fl	F23	2013 8	Invertebrate	Bacteria	Bacteroidetes	Bacteroidia	Bacteroidales	Prevotellaceae	Prevotella	copri
e1f28a3d503718dc7b6e2a40c44ecf9b	B16	1467	10/26/2012	Bo	B16	2012 10	Fruit/Seed	Bacteria	Firmicutes	Clostridia	Clostridiales	Lachnospiraceae
c244305d1e9e2707ca73ebce13d04526	E17	1466	02/11/2013	Em	E17	2013 2	Leaf	Bacteria	Firmicutes	Clostridia	Clostridiales	Ruminococcaceae
f376a881a0bc8c9db1101242d9199fa7	B6	1463	10/21/2012	Bo	B6	2012 10	Fruit/Seed	Bacteria	Bacteroidetes	Bacteroidia	Bacteroidales
0b0f9869777aa94bcae2aac08f025f55	B23	1462	04/11/2013	Bo	B23	2013 4	Leaf	Bacteria	Firmicutes	Clostridia	Clostridiales	Veillonellaceae	Dialister
f39f1df44e4fd42a8698274a97b4893d	E4	1461	06/29/2013	Em	E4	2013 6	Fruit/Seed	Bacteria	Firmicutes	Clostridia	Clostridiales	Lachnospiraceae	Blautia
1c1b5ce8ec9c53b7e8e84e2e16f3f593	F20	1460	10/16/2012	Fl	F20	2012 10	Fruit/Seed	Bacteria	Firmicutes	Clostridia	Clostridiales	Lachnospiraceae	Coprococcus
5bce8e077b58d67f4d5ae21af826ab96	E13	1459	05/27/2013	Em	E13	2013 5	Fruit/Seed	Bacteria	Firmicutes	Clostridia	Clostridiales	Lachnospiraceae
5829d32f2eec8ae81e9ebe00826cf3a5	E3	1458	11/19/2012	Em	E3	2012 11	Fruit/Seed	Bacteria	Firmicutes	Clostridia	Clostridiales	Ruminococcaceae	Ruminococcus
efa20830cf2e0d0a9c9fce256a9159af	B6	1457	10/21/2012	Bo	B6	2012 10	Fruit/Seed	Bacteria	Bacteroidetes	Bacteroidia	Bacteroidales	RF16
20c94ac06729e7532a3504bfcdd17f4a	F14	1455	05/17/2013	Fl	F14	2013 5	Fruit/Seed	Bacteria	Firmicutes	Clostridia	Clostridiales
a919603bdb6133a9f110d5e9c45ddb76	F21	1454	07/11/2013	Fl	F21	2013 7	Invertebrate	Bacteria	Bacteroidetes	Bacteroidia	Bacteroidales	Prevotellaceae	Prevotella	copri
de7b996f3e910224995eddf87d815aef	E16	1452	05/21/2013	Em	E16	2013 5	Fruit/Seed	Bacteria	Firmicutes	Erysipelotrichi	Erysipelotrichales	Erysipelotrichaceae	Bulleidia	p-1630-c5
808c32ebe7fd07c7003f2a080ab7c8f1	E8	1451	04/08/2013	Em	E8	2013 4	Leaf	Bacteria	Actinobacteria	Coriobacteriia	Coriobacteriales	Coriobacteriaceae
82dfb7dd709c50cd802fa224699bfd4e	E17	1449	02/11/2013	Em	E17	2013 2	Leaf	Bacteria	Firmicutes	Clostridia	Clostridiales	Lachnospiraceae	Blautia
06da71d036b8497cc5f3062200a7367b	E16	1448	05/21/2013	Em	E16	2013 5	Fruit/Seed	Bacteria	Bacteroidetes	Bacteroidia	Bacteroidales	Prevotellaceae	Prevotella	stercorea
7343c3cf9f80a04e5fd386c0161d567a	B11	1447	02/14/2013	Bo	B11	2013 2	Leaf	Bacteria	Bacteroidetes	Bacteroidia	Bacteroidales	Bacteroidaceae	Bacteroides
f2f4fedff35bb4016f8d9e842bc21575	B23	1447	04/11/2013	Bo	B23	2013 4	Leaf	Bacteria	Bacteroidetes	Bacteroidia	Bacteroidales	S24-7
9b1005b28da183b188cc07207005bb95	B23	1446	04/11/2013	Bo	B23	2013 4	Leaf	Bacteria	Firmicutes	Clostridia	Clostridiales
bf3708570f569a184280ecc504b16f56	F17	1445	02/21/2013	Fl	F17	2013 2	Leaf	Bacteria
a10bcec7a49b38b3488b63028ffdf117	E5	1443	06/29/2013	Em	E5	2013 6	Fruit/Seed	Bacteria	Firmicutes	Clostridia	Clostridiales	Lachnospiraceae
a0473bda3247eff782bfcb5f1bf5b7bd	F8	1442	03/11/2013	Fl	F8	2013 3	Leaf	Bacteria	Bacteroidetes	Bacteroidia	Bacteroidales	Prevotellaceae	Prevotella	copri
05f79ae8c354ff268737ee0dca5c9374	E15	1441	04/08/2013	Em	E15	2013 4	Leaf	Bacteria	Proteobacteria	Betaproteobacteria	Burkholderiales	Alcaligenaceae	Sutterella
a919603bdb6133a9f110d5e9c45ddb76	F28	1441	10/10/2013	Fl	F28	2013 10	Fruit/Seed	Bacteria	Bacteroidetes	Bacteroidia	Bacteroidales	Prevotellaceae	Prevotella	copri
808c32ebe7fd07c7003f2a080ab7c8f1	E17	1439	02/11/2013	Em	E17	2013 2	Leaf	Bacteria	Actinobacteria	Coriobacteriia	Coriobacteriales	Coriobacteriaceae
c9f61a2eccc3773567e8698eff54c292	E5	1438	06/29/2013	Em	E5	2013 6	Fruit/Seed	Bacteria	Firmicutes	Clostridia	Clostridiales	Lachnospiraceae	Lachnospira
51282ecffd7df94ac996f7a88af4dfc7	F7	1437	11/09/2012	Fl	F7	2012 11	Fruit/Seed	Bacteria	WPS-2
9e07b17b8639b07f9660a80fca974906	F20	1437	10/16/2012	Fl	F20	2012 10	Fruit/Seed	Bacteria	Firmicutes	Clostridia	Clostridiales	Lachnospiraceae
4f0db972a80a3c9720aafc891c615d89	B5	1436	05/30/2013	Bo	B5	2013 5	Fruit/Seed	Bacteria	Firmicutes	Clostridia	Clostridiales	Ruminococcaceae
538d6e83187317947e2405aff19e016e	F5	1435	04/10/2013	Fl	F5	2013 4	Leaf	Bacteria	Spirochaetes	Spirochaetes	Spirochaetales	Spirochaetaceae	Treponema
d63e7597adf16da1bc819636bffa3b0e	E26	1430	10/04/2013	Em	E26	2013 10	Fruit/Seed	Bacteria	Firmicutes	Bacilli	Lactobacillales	Lactobacillaceae	Lactobacillus	mucosae
0b0f9869777aa94bcae2aac08f025f55	E9	1427	07/16/2013	Em	E9	2013 7	Invertebrate	Bacteria	Firmicutes	Clostridia	Clostridiales	Veillonellaceae	Dialister
1478c26817fc9d72cac6f850cf7cc149	F21	1427	07/11/2013	Fl	F21	2013 7	Invertebrate	Bacteria	Firmicutes	Clostridia	Clostridiales	[Mogibacteriaceae]
375a9a7f2e0e4afdd86e34a035977652	B6	1426	10/21/2012	Bo	B6	2012 10	Fruit/Seed	Bacteria	Actinobacteria	Coriobacteriia	Coriobacteriales	Coriobacteriaceae
99546c8c29ef531efd0bad06820c8f95	F18	1425	11/07/2012	Fl	F18	2012 11	Fruit/Seed	Bacteria	Bacteroidetes	Bacteroidia	Bacteroidales	Prevotellaceae	Prevotella	copri
67c04df862a72174a87dcca82f3ac271	F20	1424	10/16/2012	Fl	F20	2012 10	Fruit/Seed	Bacteria	Firmicutes	Erysipelotrichi	Erysipelotrichales	Erysipelotrichaceae
24b34e548cb9556e73536fca01ea13b4	B1	1422	08/08/2013	Bo	B1	2013 8	Invertebrate	Bacteria	Bacteroidetes	Bacteroidia	Bacteroidales	S24-7
8034075c030ccef74457e26e35908ec5	B2	1422	07/10/2013	Bo	B2	2013 7	Invertebrate	Bacteria	Proteobacteria	Gammaproteobacteria	Legionellales	Coxiellaceae
a76dfdb88d8860fe3cd530509982de86	F20	1422	10/16/2012	Fl	F20	2012 10	Fruit/Seed	Bacteria	Firmicutes	Clostridia	Clostridiales	Lachnospiraceae	Blautia
d2533354e9709f307b608aa7f964de3e	E16	1422	05/21/2013	Em	E16	2013 5	Fruit/Seed	Bacteria	Firmicutes	Clostridia	Clostridiales	Lachnospiraceae
33771fc2c44e19cc8e733161e01640b5	B17	1419	05/24/2013	Bo	B17	2013 5	Fruit/Seed	Bacteria	Firmicutes	Clostridia	Clostridiales	Lachnospiraceae	Coprococcus
f9dd101deb111d5fec8c003804ff14c4	F14	1419	05/17/2013	Fl	F14	2013 5	Fruit/Seed	Bacteria	Firmicutes	Clostridia	Clostridiales	Ruminococcaceae	Ruminococcus
ae6915ca8c8cbe9020182e1265ee954a	E17	1418	02/11/2013	Em	E17	2013 2	Leaf	Bacteria	Firmicutes	Clostridia	Clostridiales
c8d19819deebab548737d47657017262	E15	1418	04/08/2013	Em	E15	2013 4	Leaf	Bacteria	Firmicutes	Clostridia	Clostridiales	Ruminococcaceae	Ruminococcus	flavefaciens
0bcea727e31ca06b65cfa97464ae222b	B3	1416	05/30/2013	Bo	B3	2013 5	Fruit/Seed	Bacteria	Bacteroidetes	Bacteroidia	Bacteroidales	[Paraprevotellaceae]	[Prevotella]
8dd3b348ce3ab44acf39fb36ccab7580	E3	1415	11/19/2012	Em	E3	2012 11	Fruit/Seed	Bacteria	Bacteroidetes	Bacteroidia	Bacteroidales
6837a83733edf4d8da4f06607a0d45f0	E4	1411	06/29/2013	Em	E4	2013 6	Fruit/Seed	Bacteria	Firmicutes	Clostridia	Clostridiales	Lachnospiraceae	Blautia
784a7112a3a5f838a66518bc8fed1b02	F16	1411	03/13/2013	Fl	F16	2013 3	Leaf	Bacteria	Firmicutes	Clostridia	Clostridiales
9396525c7e0b060818cbe142eb1b8de4	E3	1409	11/19/2012	Em	E3	2012 11	Fruit/Seed	Bacteria	Firmicutes	Clostridia	Clostridiales	Ruminococcaceae
0a181a70878494aa3fba6aa6fa3720d1	F27	1407	02/03/2013	Fl	F27	2013 2	Leaf	Bacteria	Bacteroidetes	Bacteroidia	Bacteroidales	Prevotellaceae	Prevotella	copri
135cef5a508bc51ede0ee816e5b1a370	F21	1406	07/11/2013	Fl	F21	2013 7	Invertebrate	Bacteria	Firmicutes	Clostridia	Clostridiales	Ruminococcaceae
24b34e548cb9556e73536fca01ea13b4	E6	1406	08/11/2013	Em	E6	2013 8	Invertebrate	Bacteria	Bacteroidetes	Bacteroidia	Bacteroidales	S24-7
1e918e1375d60f87dd4a503bd59308aa	F20	1405	10/16/2012	Fl	F20	2012 10	Fruit/Seed	Bacteria	Firmicutes	Clostridia	Clostridiales	Ruminococcaceae	Faecalibacterium	prausnitzii
4200dcedc72f7fb722f6972b71116ce1	B10	1405	06/03/2013	Bo	B10	2013 6	Fruit/Seed	Bacteria	Firmicutes	Clostridia	Clostridiales	Lachnospiraceae
7b1ab8a83a471b1ff2c8b556d61777bd	B4	1405	04/03/2013	Bo	B4	2013 4	Leaf	Bacteria	Firmicutes	Clostridia	Clostridiales	Ruminococcaceae
f78430a7c57efac0180fcf9b3bf130be	E17	1405	02/11/2013	Em	E17	2013 2	Leaf	Bacteria	Firmicutes	Clostridia	Clostridiales	Ruminococcaceae
375a9a7f2e0e4afdd86e34a035977652	F15	1404	03/11/2013	Fl	F15	2013 3	Leaf	Bacteria	Actinobacteria	Coriobacteriia	Coriobacteriales	Coriobacteriaceae
d19ea793f4bb9846dcaa15fafcfb25cb	E5	1404	06/29/2013	Em	E5	2013 6	Fruit/Seed	Bacteria	Firmicutes	Clostridia	Clostridiales	Clostridiaceae	Clostridium	paraputrificum
5218593b46f5ce8fd8f3cf6da7e5f090	E4	1401	06/29/2013	Em	E4	2013 6	Fruit/Seed	Bacteria	Firmicutes	Bacilli	Lactobacillales	Lactobacillaceae	Lactobacillus	mucosae
736171cb1bf29bb4c86e7e315084c732	E14	1401	01/28/2013	Em	E14	2013 1	Leaf	Bacteria	Bacteroidetes	Bacteroidia	Bacteroidales	Prevotellaceae	Prevotella
30c54000dcb9e0e0c9124aafc7d100ab	E2	1397	07/02/2013	Em	E2	2013 7	Invertebrate	Bacteria	Firmicutes	Clostridia	Clostridiales	Veillonellaceae	Anaerovibrio
538d6e83187317947e2405aff19e016e	E11	1397	04/16/2013	Em	E11	2013 4	Leaf	Bacteria	Spirochaetes	Spirochaetes	Spirochaetales	Spirochaetaceae	Treponema
a919603bdb6133a9f110d5e9c45ddb76	F3	1396	04/04/2013	Fl	F3	2013 4	Leaf	Bacteria	Bacteroidetes	Bacteroidia	Bacteroidales	Prevotellaceae	Prevotella	copri
c244305d1e9e2707ca73ebce13d04526	F22	1396	01/29/2013	Fl	F22	2013 1	Leaf	Bacteria	Firmicutes	Clostridia	Clostridiales	Ruminococcaceae
00d2252ffd53a0281f3f0d6ab6a7dd9b	F17	1395	02/21/2013	Fl	F17	2013 2	Leaf	Bacteria	Firmicutes	Clostridia	Clostridiales	Ruminococcaceae
3e630df376192085461b3a27dbe8d3b3	E9	1395	07/16/2013	Em	E9	2013 7	Invertebrate	Bacteria	Actinobacteria	Coriobacteriia	Coriobacteriales	Coriobacteriaceae
5bce8e077b58d67f4d5ae21af826ab96	B3	1395	05/30/2013	Bo	B3	2013 5	Fruit/Seed	Bacteria	Firmicutes	Clostridia	Clostridiales	Lachnospiraceae
1d08cfc7d5240b78e8ce7fa7a60fedb2	E16	1394	05/21/2013	Em	E16	2013 5	Fruit/Seed	Bacteria	Bacteroidetes	Bacteroidia	Bacteroidales	Prevotellaceae	Prevotella	copri
7b1ab8a83a471b1ff2c8b556d61777bd	B22	1392	11/23/2012	Bo	B22	2012 11	Fruit/Seed	Bacteria	Firmicutes	Clostridia	Clostridiales	Ruminococcaceae
cd76834b8ac48f5e8bcc036a65ec0968	F27	1391	02/03/2013	Fl	F27	2013 2	Leaf	Bacteria	Spirochaetes	Spirochaetes	Spirochaetales	Spirochaetaceae	Treponema
d6fef9ae641b775018e44da072741ca4	F13	1391	03/04/2013	Fl	F13	2013 3	Leaf	Bacteria	Firmicutes	Clostridia	Clostridiales
1c1b5ce8ec9c53b7e8e84e2e16f3f593	B4	1390	04/03/2013	Bo	B4	2013 4	Leaf	Bacteria	Firmicutes	Clostridia	Clostridiales	Lachnospiraceae	Coprococcus
e0c6cf236eb877a0f3d21d56e809167e	B18	1389	03/13/2013	Bo	B18	2013 3	Leaf	Bacteria	Spirochaetes	Spirochaetes	Spirochaetales	Spirochaetaceae	Treponema
0ebdd304e594511857435341bd55bc10	E23	1388	11/14/2012	Em	E23	2012 11	Fruit/Seed	Bacteria	Spirochaetes	Spirochaetes	Spirochaetales	Spirochaetaceae	Treponema
ebab3fe9068084d45097061600cb52dd	F14	1388	05/17/2013	Fl	F14	2013 5	Fruit/Seed	Bacteria	Firmicutes	Clostridia	Clostridiales	Lachnospiraceae
5aa383dfaa5d30e0a69d6dbe8ca7bbcc	E23	1387	11/14/2012	Em	E23	2012 11	Fruit/Seed	Bacteria	Firmicutes	Clostridia	Clostridiales	Ruminococcaceae	Ruminococcus	bromii
650196fe304e4c927f96a4ede3b6f240	B25	1387	01/19/2013	Bo	B25	2013 1	Leaf	Bacteria	Firmicutes	Clostridia	Clostridiales	Ruminococcaceae	Ruminococcus
14994451ae0394d6ef7eb02bbf714629	E15	1386	04/08/2013	Em	E15	2013 4	Leaf	Bacteria	Bacteroidetes	Bacteroidia	Bacteroidales	Prevotellaceae	Prevotella	copri
6ca2b506429617d5a84fc2f24f5b8089	F20	1385	10/16/2012	Fl	F20	2012 10	Fruit/Seed	Bacteria	Firmicutes	Clostridia	Clostridiales	Lachnospiraceae
b1f2782c42afde3ecdd69c09ba064ba8	F7	1385	11/09/2012	Fl	F7	2012 11	Fruit/Seed	Bacteria	Bacteroidetes	Bacteroidia	Bacteroidales
d65be5ab47b0e5a94946e96b46a6e9b4	B5	1385	05/30/2013	Bo	B5	2013 5	Fruit/Seed	Bacteria	Firmicutes	Bacilli	Lactobacillales	Streptococcaceae	Streptococcus
abb2f66e62ad1cbc19ce9001b700f018	F23	1383	08/03/2013	Fl	F23	2013 8	Invertebrate	Bacteria
818802576702bcc087081c15914e25d9	B13	1381	12/12/2012	Bo	B13	2012 12	Fruit/Seed	Bacteria	Firmicutes	Clostridia	Clostridiales
4d6004cd7725fcac9d28d3e01102694d	B18	1380	03/13/2013	Bo	B18	2013 3	Leaf	Bacteria
b55120f4657085244b5d0b9c8ab46225	E22	1380	08/07/2013	Em	E22	2013 8	Invertebrate	Bacteria	Firmicutes	Erysipelotrichi	Erysipelotrichales	Erysipelotrichaceae
aa89b86b5796d5112f7db5639f69d536	F20	1378	10/16/2012	Fl	F20	2012 10	Fruit/Seed	Bacteria	Actinobacteria	Actinobacteria	Bifidobacteriales	Bifidobacteriaceae	Bifidobacterium
2e70c191c5d93f77a0e907c813bf4a9c	E5	1375	06/29/2013	Em	E5	2013 6	Fruit/Seed	Bacteria	Firmicutes	Bacilli	Lactobacillales	Lactobacillaceae	Lactobacillus	mucosae
3f7a1cee3c4bfc1c7af2ed1771fdcd07	E15	1375	04/08/2013	Em	E15	2013 4	Leaf	Bacteria	Firmicutes	Clostridia	Clostridiales	Lachnospiraceae	Blautia
928ad0b574597ab975996bddbd7f29b9	B5	1375	05/30/2013	Bo	B5	2013 5	Fruit/Seed	Bacteria	Firmicutes	Clostridia	Clostridiales
cd76834b8ac48f5e8bcc036a65ec0968	B19	1375	10/26/2012	Bo	B19	2012 10	Fruit/Seed	Bacteria	Spirochaetes	Spirochaetes	Spirochaetales	Spirochaetaceae	Treponema
cd76834b8ac48f5e8bcc036a65ec0968	F22	1373	01/29/2013	Fl	F22	2013 1	Leaf	Bacteria	Spirochaetes	Spirochaetes	Spirochaetales	Spirochaetaceae	Treponema
5551c039ad0e9505e053c0c1aae23ae7	E17	1371	02/11/2013	Em	E17	2013 2	Leaf	Bacteria	Bacteroidetes	Bacteroidia	Bacteroidales	Prevotellaceae	Prevotella
e98b3591a6f09b2902d6e4cf06ec7fe8	B2	1371	07/10/2013	Bo	B2	2013 7	Invertebrate	Bacteria	Firmicutes	Clostridia	Clostridiales	Lachnospiraceae
7b1ab8a83a471b1ff2c8b556d61777bd	F8	1369	03/11/2013	Fl	F8	2013 3	Leaf	Bacteria	Firmicutes	Clostridia	Clostridiales	Ruminococcaceae
bb4b2c0bb55ec4d4cd2a217bee25ccb4	E20	1369	07/02/2013	Em	E20	2013 7	Invertebrate	Bacteria	Firmicutes	Bacilli	Lactobacillales	Lactobacillaceae	Lactobacillus
784a7112a3a5f838a66518bc8fed1b02	F19	1368	08/08/2013	Fl	F19	2013 8	Invertebrate	Bacteria	Firmicutes	Clostridia	Clostridiales
dfddec581c384d1d584eee3e70fef76f	E2	1368	07/02/2013	Em	E2	2013 7	Invertebrate	Bacteria	Firmicutes	Clostridia	Clostridiales
888cfd7c7ab95045d10c8462cb01cbcd	B4	1364	04/03/2013	Bo	B4	2013 4	Leaf	Bacteria	Firmicutes	Clostridia	Clostridiales	Ruminococcaceae
a16779780775c8134047a797580b7c92	B13	1362	12/12/2012	Bo	B13	2012 12	Fruit/Seed	Bacteria	Bacteroidetes	Bacteroidia	Bacteroidales	Prevotellaceae	Prevotella	copri
ba3e854a1eef248920c4922e509b39a5	B17	1362	05/24/2013	Bo	B17	2013 5	Fruit/Seed	Bacteria	Proteobacteria
dc44b96ad666d529b1767b1a435714fe	E14	1360	01/28/2013	Em	E14	2013 1	Leaf	Bacteria	Bacteroidetes	Bacteroidia	Bacteroidales	Prevotellaceae	Prevotella
1adbda8703833aad0dd0386f11544e3f	B5	1356	05/30/2013	Bo	B5	2013 5	Fruit/Seed	Bacteria	Firmicutes	Clostridia	Clostridiales	Lachnospiraceae	Lachnospira
43bc2816e1fe80d6df56378a8366f7ad	E4	1356	06/29/2013	Em	E4	2013 6	Fruit/Seed	Bacteria	Firmicutes	Clostridia	Clostridiales	Lachnospiraceae	Roseburia
e7b048edd00132a9df55fa4f0908c9f6	F17	1354	02/21/2013	Fl	F17	2013 2	Leaf	Bacteria	Firmicutes	Clostridia	Clostridiales
552e912f22f0a3ca78793cb35c32e5a4	B10	1353	06/03/2013	Bo	B10	2013 6	Fruit/Seed	Bacteria	Firmicutes	Clostridia	Clostridiales	Lachnospiraceae	Blautia
58b9543eb90d11d6d4d72e671a579895	B17	1353	05/24/2013	Bo	B17	2013 5	Fruit/Seed	Bacteria	Firmicutes	Erysipelotrichi	Erysipelotrichales	Erysipelotrichaceae
7d1d7322eaf5610329c1eb4349ead3e1	E15	1352	04/08/2013	Em	E15	2013 4	Leaf	Bacteria	Firmicutes	Clostridia	Clostridiales
ce0ed3cc3a82af4c04f1ea667faa9c19	F24	1352	07/10/2013	Fl	F24	2013 7	Invertebrate	Bacteria	Firmicutes	Clostridia	Clostridiales	Ruminococcaceae
00d2252ffd53a0281f3f0d6ab6a7dd9b	E17	1350	02/11/2013	Em	E17	2013 2	Leaf	Bacteria	Firmicutes	Clostridia	Clostridiales	Ruminococcaceae
5551c039ad0e9505e053c0c1aae23ae7	E16	1350	05/21/2013	Em	E16	2013 5	Fruit/Seed	Bacteria	Bacteroidetes	Bacteroidia	Bacteroidales	Prevotellaceae	Prevotella
b34faa6cc2900d40cc5f4d89340fc8c9	B5	1350	05/30/2013	Bo	B5	2013 5	Fruit/Seed	Bacteria	Firmicutes	Bacilli	Lactobacillales	Streptococcaceae	Streptococcus
4963728537d6f4c92b79acec22279884	E13	1349	05/27/2013	Em	E13	2013 5	Fruit/Seed	Bacteria	Firmicutes	Clostridia	Clostridiales
07b962643fac65611b4927b58501890f	E12	1347	03/06/2013	Em	E12	2013 3	Leaf	Bacteria	Firmicutes	Clostridia	Clostridiales
7180087945268610b974f2d7a7cb703c	E14	1347	01/28/2013	Em	E14	2013 1	Leaf	Bacteria	Bacteroidetes	Bacteroidia	Bacteroidales	Prevotellaceae	Prevotella	copri
094f59ad7600d4b6375eaea14bdb766b	E18	1346	05/21/2013	Em	E18	2013 5	Fruit/Seed	Bacteria	Bacteroidetes	Bacteroidia	Bacteroidales	[Paraprevotellaceae]	[Prevotella]
375a9a7f2e0e4afdd86e34a035977652	E12	1345	03/06/2013	Em	E12	2013 3	Leaf	Bacteria	Actinobacteria	Coriobacteriia	Coriobacteriales	Coriobacteriaceae
f39f1df44e4fd42a8698274a97b4893d	E5	1345	06/29/2013	Em	E5	2013 6	Fruit/Seed	Bacteria	Firmicutes	Clostridia	Clostridiales	Lachnospiraceae	Blautia
24b34e548cb9556e73536fca01ea13b4	F24	1344	07/10/2013	Fl	F24	2013 7	Invertebrate	Bacteria	Bacteroidetes	Bacteroidia	Bacteroidales	S24-7
538d6e83187317947e2405aff19e016e	B9	1344	07/04/2013	Bo	B9	2013 7	Invertebrate	Bacteria	Spirochaetes	Spirochaetes	Spirochaetales	Spirochaetaceae	Treponema
6611fd0c820563eb5055255f31c0b92a	E1	1344	07/05/2013	Em	E1	2013 7	Invertebrate	Bacteria	Firmicutes	Clostridia	Clostridiales	Lachnospiraceae
bd6464a72637552760c70cce7d8cef6e	E5	1344	06/29/2013	Em	E5	2013 6	Fruit/Seed	Bacteria	Bacteroidetes	Bacteroidia	Bacteroidales	Prevotellaceae	Prevotella
efa20830cf2e0d0a9c9fce256a9159af	F7	1343	11/09/2012	Fl	F7	2012 11	Fruit/Seed	Bacteria	Bacteroidetes	Bacteroidia	Bacteroidales	RF16
24b34e548cb9556e73536fca01ea13b4	F13	1342	03/04/2013	Fl	F13	2013 3	Leaf	Bacteria	Bacteroidetes	Bacteroidia	Bacteroidales	S24-7
4138021e0e4003b7179d5cd363178f7f	F19	1339	08/08/2013	Fl	F19	2013 8	Invertebrate	Bacteria	Bacteroidetes	Bacteroidia	Bacteroidales	S24-7
0a181a70878494aa3fba6aa6fa3720d1	F18	1338	11/07/2012	Fl	F18	2012 11	Fruit/Seed	Bacteria	Bacteroidetes	Bacteroidia	Bacteroidales	Prevotellaceae	Prevotella	copri
0b0f9869777aa94bcae2aac08f025f55	F21	1338	07/11/2013	Fl	F21	2013 7	Invertebrate	Bacteria	Firmicutes	Clostridia	Clostridiales	Veillonellaceae	Dialister
e0650cdbe287c2154d23710ac14a918a	B5	1338	05/30/2013	Bo	B5	2013 5	Fruit/Seed	Bacteria	Firmicutes	Clostridia	Clostridiales	Lachnospiraceae
7b1ab8a83a471b1ff2c8b556d61777bd	E3	1335	11/19/2012	Em	E3	2012 11	Fruit/Seed	Bacteria	Firmicutes	Clostridia	Clostridiales	Ruminococcaceae
c46c11ace40a264c2a024e64e5b3d92c	B5	1335	05/30/2013	Bo	B5	2013 5	Fruit/Seed	Bacteria	Firmicutes	Clostridia	Clostridiales
0435b1129e57a71b3eedc6ecb806a744	E5	1331	06/29/2013	Em	E5	2013 6	Fruit/Seed	Bacteria	Firmicutes	Bacilli	Lactobacillales	Lactobacillaceae	Lactobacillus	mucosae
135cef5a508bc51ede0ee816e5b1a370	F26	1330	07/08/2013	Fl	F26	2013 7	Invertebrate	Bacteria	Firmicutes	Clostridia	Clostridiales	Ruminococcaceae
242a5c763a70ce8948fa7b33da0e622e	E17	1329	02/11/2013	Em	E17	2013 2	Leaf	Bacteria	Firmicutes	Clostridia	Clostridiales	Lachnospiraceae
8ad38b017a163c1da0293693ef10cfe1	B4	1329	04/03/2013	Bo	B4	2013 4	Leaf	Bacteria	Bacteroidetes	Bacteroidia	Bacteroidales	Prevotellaceae	Prevotella	copri
a76f504884e1d23e93e453699409b515	B10	1328	06/03/2013	Bo	B10	2013 6	Fruit/Seed	Bacteria	Firmicutes	Clostridia	Clostridiales	Lachnospiraceae	Coprococcus
ac1b7ac60c561bc1e54a4c8d345e02cf	F8	1328	03/11/2013	Fl	F8	2013 3	Leaf	Bacteria	Firmicutes	Clostridia	Clostridiales	Ruminococcaceae	Faecalibacterium	prausnitzii
ed5887f77f7a665bdbb787105748ca23	E14	1328	01/28/2013	Em	E14	2013 1	Leaf	Bacteria	Firmicutes	Clostridia	Clostridiales	Peptostreptococcaceae
818802576702bcc087081c15914e25d9	E22	1326	08/07/2013	Em	E22	2013 8	Invertebrate	Bacteria	Firmicutes	Clostridia	Clostridiales
98fc12048ecfca4f5edea5f97bbe524a	F19	1326	08/08/2013	Fl	F19	2013 8	Invertebrate	Bacteria	Bacteroidetes	Bacteroidia	Bacteroidales	Prevotellaceae	Prevotella
c4dfe34abf257f41401862a92d4857f8	B27	1326	10/06/2013	Bo	B27	2013 10	Fruit/Seed	Bacteria	Firmicutes	Erysipelotrichi	Erysipelotrichales	Erysipelotrichaceae	[Eubacterium]	biforme
1d08cfc7d5240b78e8ce7fa7a60fedb2	E14	1324	01/28/2013	Em	E14	2013 1	Leaf	Bacteria	Bacteroidetes	Bacteroidia	Bacteroidales	Prevotellaceae	Prevotella	copri
7180087945268610b974f2d7a7cb703c	B11	1322	02/14/2013	Bo	B11	2013 2	Leaf	Bacteria	Bacteroidetes	Bacteroidia	Bacteroidales	Prevotellaceae	Prevotella	copri
c2f338582bdfde9c4da079245a4f73f8	B22	1322	11/23/2012	Bo	B22	2012 11	Fruit/Seed	Bacteria	Firmicutes	Clostridia	Clostridiales	Ruminococcaceae
0b0f9869777aa94bcae2aac08f025f55	E5	1320	06/29/2013	Em	E5	2013 6	Fruit/Seed	Bacteria	Firmicutes	Clostridia	Clostridiales	Veillonellaceae	Dialister
762737f3c390845ed5dc9609b2db32ae	B1	1320	08/08/2013	Bo	B1	2013 8	Invertebrate	Bacteria	Firmicutes	Clostridia	Clostridiales	Ruminococcaceae	Oscillospira
6058344053ba98e5cee807e20cb9d17b	E16	1318	05/21/2013	Em	E16	2013 5	Fruit/Seed	Bacteria	Bacteroidetes	Bacteroidia	Bacteroidales	Prevotellaceae	Prevotella	copri
a16779780775c8134047a797580b7c92	E8	1318	04/08/2013	Em	E8	2013 4	Leaf	Bacteria	Bacteroidetes	Bacteroidia	Bacteroidales	Prevotellaceae	Prevotella	copri
4e9d9d2cf27fa15c4b7b8bcc53aa8a84	E14	1317	01/28/2013	Em	E14	2013 1	Leaf	Bacteria	Firmicutes	Clostridia	Clostridiales	Ruminococcaceae
a16779780775c8134047a797580b7c92	E12	1316	03/06/2013	Em	E12	2013 3	Leaf	Bacteria	Bacteroidetes	Bacteroidia	Bacteroidales	Prevotellaceae	Prevotella	copri
67c04df862a72174a87dcca82f3ac271	B3	1314	05/30/2013	Bo	B3	2013 5	Fruit/Seed	Bacteria	Firmicutes	Erysipelotrichi	Erysipelotrichales	Erysipelotrichaceae
5b134cf8d5bdb6b87fa83465bb4e8a0f	B12	1313	05/22/2013	Bo	B12	2013 5	Fruit/Seed	Bacteria	Firmicutes	Clostridia	Clostridiales	Lachnospiraceae
7b1ab8a83a471b1ff2c8b556d61777bd	F24	1311	07/10/2013	Fl	F24	2013 7	Invertebrate	Bacteria	Firmicutes	Clostridia	Clostridiales	Ruminococcaceae
c9239bcd905167f6699a6ab1e736abeb	B4	1311	04/03/2013	Bo	B4	2013 4	Leaf	Bacteria	Firmicutes	Clostridia	Clostridiales
3c02e02a5e6eab4225abc4ea363ee734	F7	1309	11/09/2012	Fl	F7	2012 11	Fruit/Seed	Bacteria	Firmicutes	Clostridia	Clostridiales
b78cb1a6516e31ec9eb225775a8a7e2b	F25	1309	09/26/2013	Fl	F25	2013 9	Fruit/Seed	Bacteria	Firmicutes	Clostridia	Clostridiales
f376a881a0bc8c9db1101242d9199fa7	F21	1308	07/11/2013	Fl	F21	2013 7	Invertebrate	Bacteria	Bacteroidetes	Bacteroidia	Bacteroidales
d490f2cca551f455ca54423808289df1	E16	1307	05/21/2013	Em	E16	2013 5	Fruit/Seed	Bacteria	Firmicutes	Clostridia	Clostridiales	Lachnospiraceae	[Ruminococcus]
decfa1dbdc39180f47106173e5664ffb	E19	1307	05/27/2013	Em	E19	2013 5	Fruit/Seed	Bacteria	Firmicutes	Clostridia	Clostridiales	Ruminococcaceae
e0c6cf236eb877a0f3d21d56e809167e	F8	1307	03/11/2013	Fl	F8	2013 3	Leaf	Bacteria	Spirochaetes	Spirochaetes	Spirochaetales	Spirochaetaceae	Treponema
ef6c5fec15e53ee2a753027747caa2bf	E14	1306	01/28/2013	Em	E14	2013 1	Leaf	Bacteria	Firmicutes	Clostridia	Clostridiales	Ruminococcaceae
5f39e783b1686a7079e867234bae3b22	E12	1305	03/06/2013	Em	E12	2013 3	Leaf	Bacteria	Firmicutes	Clostridia	Clostridiales	Ruminococcaceae	Oscillospira
0f1f4870966af82bf2a409304eb5c921	F13	1303	03/04/2013	Fl	F13	2013 3	Leaf	Bacteria	Firmicutes	Clostridia	Clostridiales	Ruminococcaceae
0b0f9869777aa94bcae2aac08f025f55	B17	1302	05/24/2013	Bo	B17	2013 5	Fruit/Seed	Bacteria	Firmicutes	Clostridia	Clostridiales	Veillonellaceae	Dialister
c46c11ace40a264c2a024e64e5b3d92c	E16	1302	05/21/2013	Em	E16	2013 5	Fruit/Seed	Bacteria	Firmicutes	Clostridia	Clostridiales
526900c4d42dc44b2d46c298e9388e60	E20	1300	07/02/2013	Em	E20	2013 7	Invertebrate	Bacteria	Firmicutes	Clostridia	Clostridiales
d19ea793f4bb9846dcaa15fafcfb25cb	E9	1298	07/16/2013	Em	E9	2013 7	Invertebrate	Bacteria	Firmicutes	Clostridia	Clostridiales	Clostridiaceae	Clostridium	paraputrificum
5583917d506a7d707be478462207b045	E3	1297	11/19/2012	Em	E3	2012 11	Fruit/Seed	Bacteria	Firmicutes	Clostridia	Clostridiales	Lachnospiraceae
9554625606660d4abacca54bb1e19df5	B5	1297	05/30/2013	Bo	B5	2013 5	Fruit/Seed	Bacteria	Firmicutes	Clostridia	Clostridiales
cd9f4f5858d3919111e34a98d9929d45	E3	1297	11/19/2012	Em	E3	2012 11	Fruit/Seed	Bacteria	Bacteroidetes	Bacteroidia	Bacteroidales	Prevotellaceae	Prevotella
f37bc9243568f1cb4071a657b5e9e812	E14	1297	01/28/2013	Em	E14	2013 1	Leaf	Bacteria	Bacteroidetes	Bacteroidia	Bacteroidales	Prevotellaceae	Prevotella	copri
24b34e548cb9556e73536fca01ea13b4	F15	1296	03/11/2013	Fl	F15	2013 3	Leaf	Bacteria	Bacteroidetes	Bacteroidia	Bacteroidales	S24-7
a919603bdb6133a9f110d5e9c45ddb76	B3	1293	05/30/2013	Bo	B3	2013 5	Fruit/Seed	Bacteria	Bacteroidetes	Bacteroidia	Bacteroidales	Prevotellaceae	Prevotella	copri
9b1005b28da183b188cc07207005bb95	B4	1292	04/03/2013	Bo	B4	2013 4	Leaf	Bacteria	Firmicutes	Clostridia	Clostridiales
cd76834b8ac48f5e8bcc036a65ec0968	E10	1292	04/07/2013	Em	E10	2013 4	Leaf	Bacteria	Spirochaetes	Spirochaetes	Spirochaetales	Spirochaetaceae	Treponema
dfaf4089c731084c085c2ab043400fee	F19	1291	08/08/2013	Fl	F19	2013 8	Invertebrate	Bacteria	Firmicutes	Clostridia	Clostridiales	Ruminococcaceae	Oscillospira
538d6e83187317947e2405aff19e016e	E10	1290	04/07/2013	Em	E10	2013 4	Leaf	Bacteria	Spirochaetes	Spirochaetes	Spirochaetales	Spirochaetaceae	Treponema
332db31da994e0375c9d725a1ec4facb	B6	1289	10/21/2012	Bo	B6	2012 10	Fruit/Seed	Bacteria	Bacteroidetes	Bacteroidia	Bacteroidales	Prevotellaceae	Prevotella	copri
54a3f198406c27ae70dcb2ac01f2ff68	B16	1289	10/26/2012	Bo	B16	2012 10	Fruit/Seed	Bacteria	Firmicutes	Clostridia	Clostridiales	Ruminococcaceae
e19b1c9133920bc3c31dcc3e1b445a71	F8	1289	03/11/2013	Fl	F8	2013 3	Leaf	Bacteria	Firmicutes	Clostridia	Clostridiales	Lachnospiraceae
1d08cfc7d5240b78e8ce7fa7a60fedb2	E9	1286	07/16/2013	Em	E9	2013 7	Invertebrate	Bacteria	Bacteroidetes	Bacteroidia	Bacteroidales	Prevotellaceae	Prevotella	copri
6bbf46e6a3135f59e9e0821feb27c114	E3	1286	11/19/2012	Em	E3	2012 11	Fruit/Seed	Bacteria	Cyanobacteria	4C0d-2	YS2
e0c6cf236eb877a0f3d21d56e809167e	B23	1286	04/11/2013	Bo	B23	2013 4	Leaf	Bacteria	Spirochaetes	Spirochaetes	Spirochaetales	Spirochaetaceae	Treponema
8ff0413251855e5327279a5bd65a684a	E9	1285	07/16/2013	Em	E9	2013 7	Invertebrate	Bacteria	Bacteroidetes	Bacteroidia	Bacteroidales	Prevotellaceae	Prevotella	copri
a76f504884e1d23e93e453699409b515	E3	1283	11/19/2012	Em	E3	2012 11	Fruit/Seed	Bacteria	Firmicutes	Clostridia	Clostridiales	Lachnospiraceae	Coprococcus
ecb7156e07c222b054b3ccd4d1dba95f	F19	1283	08/08/2013	Fl	F19	2013 8	Invertebrate	Bacteria
0b0f9869777aa94bcae2aac08f025f55	F25	1282	09/26/2013	Fl	F25	2013 9	Fruit/Seed	Bacteria	Firmicutes	Clostridia	Clostridiales	Veillonellaceae	Dialister
771bd071550e3778ab3572140b0521b1	E3	1282	11/19/2012	Em	E3	2012 11	Fruit/Seed	Bacteria	Firmicutes	Clostridia	Clostridiales
5bce8e077b58d67f4d5ae21af826ab96	E19	1280	05/27/2013	Em	E19	2013 5	Fruit/Seed	Bacteria	Firmicutes	Clostridia	Clostridiales	Lachnospiraceae
929dd8cbd354aba1cebcfa23cd0cd243	E16	1280	05/21/2013	Em	E16	2013 5	Fruit/Seed	Bacteria	Bacteroidetes	Bacteroidia	Bacteroidales	Prevotellaceae	Prevotella
f7a3843cbcdfcc1a0003acdbdd5fb98e	E4	1280	06/29/2013	Em	E4	2013 6	Fruit/Seed	Bacteria	Bacteroidetes	Bacteroidia	Bacteroidales	Prevotellaceae	Prevotella
880f6de4b9d86f2776822a6c59e61d1a	B9	1279	07/04/2013	Bo	B9	2013 7	Invertebrate	Bacteria	Firmicutes	Clostridia	Clostridiales
fe2eb4997a4d29b884919782bf6a76ef	B22	1279	11/23/2012	Bo	B22	2012 11	Fruit/Seed	Bacteria	Bacteroidetes	Bacteroidia	Bacteroidales
4f0db972a80a3c9720aafc891c615d89	B8	1278	03/13/2013	Bo	B8	2013 3	Leaf	Bacteria	Firmicutes	Clostridia	Clostridiales	Ruminococcaceae
c244305d1e9e2707ca73ebce13d04526	F9	1277	04/10/2013	Fl	F9	2013 4	Leaf	Bacteria	Firmicutes	Clostridia	Clostridiales	Ruminococcaceae
d65be5ab47b0e5a94946e96b46a6e9b4	B6	1276	10/21/2012	Bo	B6	2012 10	Fruit/Seed	Bacteria	Firmicutes	Bacilli	Lactobacillales	Streptococcaceae	Streptococcus
dfaf4089c731084c085c2ab043400fee	F27	1274	02/03/2013	Fl	F27	2013 2	Leaf	Bacteria	Firmicutes	Clostridia	Clostridiales	Ruminococcaceae	Oscillospira
c9ec8ca5a3fbbef622e7080431a2ef8f	B3	1273	05/30/2013	Bo	B3	2013 5	Fruit/Seed	Bacteria	Bacteroidetes	Bacteroidia	Bacteroidales	Prevotellaceae	Prevotella	copri
1c1b5ce8ec9c53b7e8e84e2e16f3f593	B9	1272	07/04/2013	Bo	B9	2013 7	Invertebrate	Bacteria	Firmicutes	Clostridia	Clostridiales	Lachnospiraceae	Coprococcus
6cfe6b77d90a0fc0496047f0faacbad8	E1	1272	07/05/2013	Em	E1	2013 7	Invertebrate	Bacteria	Firmicutes	Erysipelotrichi	Erysipelotrichales	Erysipelotrichaceae	Bulleidia	p-1630-c5
b55120f4657085244b5d0b9c8ab46225	E7	1270	08/05/2013	Em	E7	2013 8	Invertebrate	Bacteria	Firmicutes	Erysipelotrichi	Erysipelotrichales	Erysipelotrichaceae
cd76834b8ac48f5e8bcc036a65ec0968	B13	1270	12/12/2012	Bo	B13	2012 12	Fruit/Seed	Bacteria	Spirochaetes	Spirochaetes	Spirochaetales	Spirochaetaceae	Treponema
808c32ebe7fd07c7003f2a080ab7c8f1	E7	1269	08/05/2013	Em	E7	2013 8	Invertebrate	Bacteria	Actinobacteria	Coriobacteriia	Coriobacteriales	Coriobacteriaceae
f16b3bb9d832cd28dd0107528b1b9ea5	E12	1268	03/06/2013	Em	E12	2013 3	Leaf	Bacteria	Firmicutes	Clostridia	Clostridiales	Ruminococcaceae	Ruminococcus
b74e59edeb70856645818a3c511fabca	E15	1267	04/08/2013	Em	E15	2013 4	Leaf	Bacteria	Bacteroidetes	Bacteroidia	Bacteroidales	Prevotellaceae	Prevotella	copri
6ca2b506429617d5a84fc2f24f5b8089	E21	1266	09/27/2013	Em	E21	2013 9	Fruit/Seed	Bacteria	Firmicutes	Clostridia	Clostridiales	Lachnospiraceae
380ab4f30e18d5427888c6284b85cd24	E17	1265	02/11/2013	Em	E17	2013 2	Leaf	Bacteria	Firmicutes	Clostridia	Clostridiales	Lachnospiraceae	Dorea	longicatena
bcfbbd71d556a2420e8c61f33598fc2d	B6	1264	10/21/2012	Bo	B6	2012 10	Fruit/Seed	Bacteria	Firmicutes	Clostridia	Clostridiales	Ruminococcaceae	Ruminococcus
8ff0413251855e5327279a5bd65a684a	B6	1263	10/21/2012	Bo	B6	2012 10	Fruit/Seed	Bacteria	Bacteroidetes	Bacteroidia	Bacteroidales	Prevotellaceae	Prevotella	copri
cbd92dfe058af98d70aff05008abec02	E4	1263	06/29/2013	Em	E4	2013 6	Fruit/Seed	Bacteria	Firmicutes	Clostridia	Clostridiales	Ruminococcaceae	Ruminococcus
ad2d131ffd5ab5405f80df332661ba72	E4	1262	06/29/2013	Em	E4	2013 6	Fruit/Seed	Bacteria	Firmicutes	Clostridia	Clostridiales	Lachnospiraceae	Blautia
4d6004cd7725fcac9d28d3e01102694d	B13	1261	12/12/2012	Bo	B13	2012 12	Fruit/Seed	Bacteria
0b0f9869777aa94bcae2aac08f025f55	F20	1260	10/16/2012	Fl	F20	2012 10	Fruit/Seed	Bacteria	Firmicutes	Clostridia	Clostridiales	Veillonellaceae	Dialister
b0a1c77498c42cc2573a393cf0202739	E12	1260	03/06/2013	Em	E12	2013 3	Leaf	Bacteria	Firmicutes	Clostridia	Clostridiales	Lachnospiraceae
f16b3bb9d832cd28dd0107528b1b9ea5	E21	1260	09/27/2013	Em	E21	2013 9	Fruit/Seed	Bacteria	Firmicutes	Clostridia	Clostridiales	Ruminococcaceae	Ruminococcus
5f39e783b1686a7079e867234bae3b22	E14	1258	01/28/2013	Em	E14	2013 1	Leaf	Bacteria	Firmicutes	Clostridia	Clostridiales	Ruminococcaceae	Oscillospira
5551c039ad0e9505e053c0c1aae23ae7	E14	1257	01/28/2013	Em	E14	2013 1	Leaf	Bacteria	Bacteroidetes	Bacteroidia	Bacteroidales	Prevotellaceae	Prevotella
74fec79e00320e8ce916b232a90c21e1	E16	1257	05/21/2013	Em	E16	2013 5	Fruit/Seed	Bacteria	Firmicutes	Clostridia	Clostridiales	Lachnospiraceae
7f44f5d210172b5bd4f84a78e55d8537	E22	1257	08/07/2013	Em	E22	2013 8	Invertebrate	Bacteria
abb2f66e62ad1cbc19ce9001b700f018	F7	1256	11/09/2012	Fl	F7	2012 11	Fruit/Seed	Bacteria
db31b740b5870dd593b1cd6467f5a5d9	F8	1255	03/11/2013	Fl	F8	2013 3	Leaf	Bacteria	Bacteroidetes	Bacteroidia	Bacteroidales	Prevotellaceae	Prevotella	copri
05f79ae8c354ff268737ee0dca5c9374	F8	1253	03/11/2013	Fl	F8	2013 3	Leaf	Bacteria	Proteobacteria	Betaproteobacteria	Burkholderiales	Alcaligenaceae	Sutterella
6611fd0c820563eb5055255f31c0b92a	E9	1253	07/16/2013	Em	E9	2013 7	Invertebrate	Bacteria	Firmicutes	Clostridia	Clostridiales	Lachnospiraceae
8ff0413251855e5327279a5bd65a684a	B15	1253	10/31/2012	Bo	B15	2012 10	Fruit/Seed	Bacteria	Bacteroidetes	Bacteroidia	Bacteroidales	Prevotellaceae	Prevotella	copri
70a19ae18983c21b5dc543b7de006b1a	B4	1251	04/03/2013	Bo	B4	2013 4	Leaf	Bacteria	Actinobacteria	Coriobacteriia	Coriobacteriales	Coriobacteriaceae
7bc13659609da2dcc6344f72dc05aeb1	E23	1251	11/14/2012	Em	E23	2012 11	Fruit/Seed	Bacteria	Firmicutes	Clostridia	Clostridiales	Lachnospiraceae
a4d697d44e15c7922de9f496b2efd258	F9	1251	04/10/2013	Fl	F9	2013 4	Leaf	Bacteria	Bacteroidetes	Bacteroidia	Bacteroidales	Prevotellaceae	Prevotella
f7890118bfbe1526806adbcbdb7172d6	F9	1251	04/10/2013	Fl	F9	2013 4	Leaf	Bacteria	Firmicutes	Clostridia	Clostridiales	Lachnospiraceae	Coprococcus
46437534723b53d821a906f01103d8d1	E3	1250	11/19/2012	Em	E3	2012 11	Fruit/Seed	Bacteria	Firmicutes	Clostridia	Clostridiales	Peptostreptococcaceae
24d989c05b531ccaf3bbcf9ac92fe3dc	F9	1249	04/10/2013	Fl	F9	2013 4	Leaf	Bacteria	Bacteroidetes	Bacteroidia	Bacteroidales	Prevotellaceae	Prevotella	copri
67c04df862a72174a87dcca82f3ac271	E15	1249	04/08/2013	Em	E15	2013 4	Leaf	Bacteria	Firmicutes	Erysipelotrichi	Erysipelotrichales	Erysipelotrichaceae
a16779780775c8134047a797580b7c92	E10	1249	04/07/2013	Em	E10	2013 4	Leaf	Bacteria	Bacteroidetes	Bacteroidia	Bacteroidales	Prevotellaceae	Prevotella	copri
f7a3843cbcdfcc1a0003acdbdd5fb98e	E5	1249	06/29/2013	Em	E5	2013 6	Fruit/Seed	Bacteria	Bacteroidetes	Bacteroidia	Bacteroidales	Prevotellaceae	Prevotella
05ad8d6ddee6faa9331236319a8ed08c	E21	1248	09/27/2013	Em	E21	2013 9	Fruit/Seed	Bacteria	Firmicutes	Clostridia	Clostridiales	Ruminococcaceae
5a162bd89f32f259e8c374bf7aa84cfe	B21	1248	10/28/2012	Bo	B21	2012 10	Fruit/Seed	Bacteria	Firmicutes	Clostridia	Clostridiales
a0473bda3247eff782bfcb5f1bf5b7bd	E16	1248	05/21/2013	Em	E16	2013 5	Fruit/Seed	Bacteria	Bacteroidetes	Bacteroidia	Bacteroidales	Prevotellaceae	Prevotella	copri
de7b996f3e910224995eddf87d815aef	B9	1248	07/04/2013	Bo	B9	2013 7	Invertebrate	Bacteria	Firmicutes	Erysipelotrichi	Erysipelotrichales	Erysipelotrichaceae	Bulleidia	p-1630-c5
e490a1eab724f8e0f5da78c22987a79b	E17	1248	02/11/2013	Em	E17	2013 2	Leaf	Bacteria	Firmicutes	Clostridia	Clostridiales	Ruminococcaceae
7180087945268610b974f2d7a7cb703c	E18	1246	05/21/2013	Em	E18	2013 5	Fruit/Seed	Bacteria	Bacteroidetes	Bacteroidia	Bacteroidales	Prevotellaceae	Prevotella	copri
ad2d131ffd5ab5405f80df332661ba72	E5	1246	06/29/2013	Em	E5	2013 6	Fruit/Seed	Bacteria	Firmicutes	Clostridia	Clostridiales	Lachnospiraceae	Blautia
caf96e5c9f350e5979753e1db76abe9e	E16	1246	05/21/2013	Em	E16	2013 5	Fruit/Seed	Bacteria	Firmicutes	Clostridia	Clostridiales	Ruminococcaceae	Faecalibacterium	prausnitzii
197c3b8523ed5a990b6f773f553ffbc9	E4	1244	06/29/2013	Em	E4	2013 6	Fruit/Seed	Bacteria	Firmicutes	Clostridia	Clostridiales	Lachnospiraceae	Roseburia
4d6004cd7725fcac9d28d3e01102694d	F13	1244	03/04/2013	Fl	F13	2013 3	Leaf	Bacteria
a4d697d44e15c7922de9f496b2efd258	E10	1244	04/07/2013	Em	E10	2013 4	Leaf	Bacteria	Bacteroidetes	Bacteroidia	Bacteroidales	Prevotellaceae	Prevotella
3e630df376192085461b3a27dbe8d3b3	B3	1243	05/30/2013	Bo	B3	2013 5	Fruit/Seed	Bacteria	Actinobacteria	Coriobacteriia	Coriobacteriales	Coriobacteriaceae
6765e0e360c35fa19efb9bafa62bf562	F25	1242	09/26/2013	Fl	F25	2013 9	Fruit/Seed	Bacteria	Bacteroidetes	Bacteroidia	Bacteroidales	Prevotellaceae	Prevotella	copri
0b0f9869777aa94bcae2aac08f025f55	F10	1241	11/19/2012	Fl	F10	2012 11	Fruit/Seed	Bacteria	Firmicutes	Clostridia	Clostridiales	Veillonellaceae	Dialister
d1a5ff630f7117887c37c23d43c715d7	E25	1241	06/04/2013	Em	E25	2013 6	Fruit/Seed	Bacteria	Firmicutes	Clostridia	Clostridiales	Lachnospiraceae
c55cc42ee2deedee311e2eb0f73c8d22	F21	1238	07/11/2013	Fl	F21	2013 7	Invertebrate	Bacteria	Firmicutes	Clostridia	Clostridiales	Ruminococcaceae
c4dfe34abf257f41401862a92d4857f8	B10	1236	06/03/2013	Bo	B10	2013 6	Fruit/Seed	Bacteria	Firmicutes	Erysipelotrichi	Erysipelotrichales	Erysipelotrichaceae	[Eubacterium]	biforme
d63e7597adf16da1bc819636bffa3b0e	E5	1236	06/29/2013	Em	E5	2013 6	Fruit/Seed	Bacteria	Firmicutes	Bacilli	Lactobacillales	Lactobacillaceae	Lactobacillus	mucosae
5829d32f2eec8ae81e9ebe00826cf3a5	B4	1235	04/03/2013	Bo	B4	2013 4	Leaf	Bacteria	Firmicutes	Clostridia	Clostridiales	Ruminococcaceae	Ruminococcus
0b0f9869777aa94bcae2aac08f025f55	E16	1233	05/21/2013	Em	E16	2013 5	Fruit/Seed	Bacteria	Firmicutes	Clostridia	Clostridiales	Veillonellaceae	Dialister
54a3f198406c27ae70dcb2ac01f2ff68	E21	1233	09/27/2013	Em	E21	2013 9	Fruit/Seed	Bacteria	Firmicutes	Clostridia	Clostridiales	Ruminococcaceae
5e98075282bfaba755dd758ebdde0095	E15	1232	04/08/2013	Em	E15	2013 4	Leaf	Bacteria	Actinobacteria	Coriobacteriia	Coriobacteriales	Coriobacteriaceae
820f21658859c3f6141e60a01c2bcd72	E9	1232	07/16/2013	Em	E9	2013 7	Invertebrate	Bacteria	Bacteroidetes	Bacteroidia	Bacteroidales	Prevotellaceae	Prevotella	copri
e7d982acf117163341cab9eab828c8b2	B5	1232	05/30/2013	Bo	B5	2013 5	Fruit/Seed	Bacteria	Firmicutes	Clostridia	Clostridiales	Lachnospiraceae	Blautia
a03a61ee296915e5585539dfddb73552	E15	1231	04/08/2013	Em	E15	2013 4	Leaf	Bacteria	Firmicutes	Clostridia	Clostridiales	Ruminococcaceae	Ruminococcus
decfa1dbdc39180f47106173e5664ffb	E7	1231	08/05/2013	Em	E7	2013 8	Invertebrate	Bacteria	Firmicutes	Clostridia	Clostridiales	Ruminococcaceae
326135ac1af1feac6bc1a50d5beb85f7	F28	1230	10/10/2013	Fl	F28	2013 10	Fruit/Seed	Bacteria	Firmicutes	Clostridia	Clostridiales	Ruminococcaceae
9b24a56aaba9aed2e5b04999ebb47e3a	E3	1230	11/19/2012	Em	E3	2012 11	Fruit/Seed	Bacteria	Firmicutes	Clostridia	Clostridiales	Ruminococcaceae	Ruminococcus
ed841b0023a7c5d0561d2507c02ef971	F19	1230	08/08/2013	Fl	F19	2013 8	Invertebrate	Bacteria	Bacteroidetes	Bacteroidia	Bacteroidales	S24-7
1152a378da2a919a014ea49b18521d54	B9	1225	07/04/2013	Bo	B9	2013 7	Invertebrate	Bacteria	Firmicutes	Clostridia	Clostridiales
7180087945268610b974f2d7a7cb703c	F13	1225	03/04/2013	Fl	F13	2013 3	Leaf	Bacteria	Bacteroidetes	Bacteroidia	Bacteroidales	Prevotellaceae	Prevotella	copri
a76f504884e1d23e93e453699409b515	F9	1225	04/10/2013	Fl	F9	2013 4	Leaf	Bacteria	Firmicutes	Clostridia	Clostridiales	Lachnospiraceae	Coprococcus
e7b048edd00132a9df55fa4f0908c9f6	F16	1225	03/13/2013	Fl	F16	2013 3	Leaf	Bacteria	Firmicutes	Clostridia	Clostridiales
2aef654aa7a5ed9ee77cdb4981f0d318	B21	1223	10/28/2012	Bo	B21	2012 10	Fruit/Seed	Bacteria	Firmicutes	Clostridia	Clostridiales	Veillonellaceae	Anaerovibrio
de7b996f3e910224995eddf87d815aef	E20	1223	07/02/2013	Em	E20	2013 7	Invertebrate	Bacteria	Firmicutes	Erysipelotrichi	Erysipelotrichales	Erysipelotrichaceae	Bulleidia	p-1630-c5
19b1c8ca5144c66ffdc8b9f27ea18df7	E2	1222	07/02/2013	Em	E2	2013 7	Invertebrate	Bacteria	Firmicutes	Clostridia	Clostridiales	Lachnospiraceae	Lachnospira
6e0ee8d19f31303a120abae8d5d82f3e	B2	1222	07/10/2013	Bo	B2	2013 7	Invertebrate	Bacteria	Bacteroidetes	Bacteroidia	Bacteroidales	S24-7
db31b740b5870dd593b1cd6467f5a5d9	F9	1222	04/10/2013	Fl	F9	2013 4	Leaf	Bacteria	Bacteroidetes	Bacteroidia	Bacteroidales	Prevotellaceae	Prevotella	copri
49b84b1f0d724d4c0924dec7b5bc670b	F20	1221	10/16/2012	Fl	F20	2012 10	Fruit/Seed	Bacteria	Firmicutes	Clostridia	Clostridiales	Ruminococcaceae
a919603bdb6133a9f110d5e9c45ddb76	F27	1220	02/03/2013	Fl	F27	2013 2	Leaf	Bacteria	Bacteroidetes	Bacteroidia	Bacteroidales	Prevotellaceae	Prevotella	copri
4f6258dee722801f307ad2be948c4746	E16	1219	05/21/2013	Em	E16	2013 5	Fruit/Seed	Bacteria	Bacteroidetes	Bacteroidia	Bacteroidales	Prevotellaceae	Prevotella	copri
a0473bda3247eff782bfcb5f1bf5b7bd	B3	1219	05/30/2013	Bo	B3	2013 5	Fruit/Seed	Bacteria	Bacteroidetes	Bacteroidia	Bacteroidales	Prevotellaceae	Prevotella	copri
ac1b7ac60c561bc1e54a4c8d345e02cf	E5	1219	06/29/2013	Em	E5	2013 6	Fruit/Seed	Bacteria	Firmicutes	Clostridia	Clostridiales	Ruminococcaceae	Faecalibacterium	prausnitzii
1b7d8b81ed070db0076382ea8c6cfd0e	F21	1218	07/11/2013	Fl	F21	2013 7	Invertebrate	Bacteria	Firmicutes	Clostridia	Clostridiales	Ruminococcaceae
d1a5ff630f7117887c37c23d43c715d7	E18	1218	05/21/2013	Em	E18	2013 5	Fruit/Seed	Bacteria	Firmicutes	Clostridia	Clostridiales	Lachnospiraceae
06c41ddc6cc47865733ab3fa28064009	F13	1216	03/04/2013	Fl	F13	2013 3	Leaf	Bacteria	Cyanobacteria	4C0d-2	YS2
2aef654aa7a5ed9ee77cdb4981f0d318	B23	1216	04/11/2013	Bo	B23	2013 4	Leaf	Bacteria	Firmicutes	Clostridia	Clostridiales	Veillonellaceae	Anaerovibrio
a6eaa118cc27c84126d29356df878530	F19	1216	08/08/2013	Fl	F19	2013 8	Invertebrate	Bacteria	Firmicutes	Clostridia	Clostridiales	Ruminococcaceae	Ruminococcus	flavefaciens
fd661d09780a461387373ab2f17e309b	E16	1216	05/21/2013	Em	E16	2013 5	Fruit/Seed	Bacteria	Firmicutes	Bacilli	Lactobacillales	Streptococcaceae	Streptococcus
5e34e21b1b09d2cb4396455fa85d4f64	F21	1215	07/11/2013	Fl	F21	2013 7	Invertebrate	Bacteria	Firmicutes	Clostridia	Clostridiales	Ruminococcaceae
67c04df862a72174a87dcca82f3ac271	E5	1215	06/29/2013	Em	E5	2013 6	Fruit/Seed	Bacteria	Firmicutes	Erysipelotrichi	Erysipelotrichales	Erysipelotrichaceae
241579e51aa53a8deed053f7e80c34f2	B10	1214	06/03/2013	Bo	B10	2013 6	Fruit/Seed	Bacteria	Firmicutes	Clostridia	Clostridiales
f027b3b85fd13fba88f246fb3f3e71e2	E3	1214	11/19/2012	Em	E3	2012 11	Fruit/Seed	Bacteria	Firmicutes	Clostridia	Clostridiales	Ruminococcaceae	Faecalibacterium	prausnitzii
5bc95d96747a5a455ea517ee6f8ae22a	E15	1213	04/08/2013	Em	E15	2013 4	Leaf	Bacteria	Firmicutes	Clostridia	Clostridiales
98fc12048ecfca4f5edea5f97bbe524a	B5	1213	05/30/2013	Bo	B5	2013 5	Fruit/Seed	Bacteria	Bacteroidetes	Bacteroidia	Bacteroidales	Prevotellaceae	Prevotella
d1a5ff630f7117887c37c23d43c715d7	E12	1210	03/06/2013	Em	E12	2013 3	Leaf	Bacteria	Firmicutes	Clostridia	Clostridiales	Lachnospiraceae
14994451ae0394d6ef7eb02bbf714629	E16	1209	05/21/2013	Em	E16	2013 5	Fruit/Seed	Bacteria	Bacteroidetes	Bacteroidia	Bacteroidales	Prevotellaceae	Prevotella	copri
25003cf5d9b48225db4b95150e48c7c4	F13	1209	03/04/2013	Fl	F13	2013 3	Leaf	Bacteria	Firmicutes	Clostridia	Clostridiales	Ruminococcaceae	Ruminococcus	flavefaciens
7180087945268610b974f2d7a7cb703c	E9	1208	07/16/2013	Em	E9	2013 7	Invertebrate	Bacteria	Bacteroidetes	Bacteroidia	Bacteroidales	Prevotellaceae	Prevotella	copri
858bcc462bc7a50bb7bb4392df94594f	E16	1208	05/21/2013	Em	E16	2013 5	Fruit/Seed	Bacteria	Bacteroidetes	Bacteroidia	Bacteroidales	Prevotellaceae	Prevotella
bf60ee4933fadd3835d233530c5efaec	F21	1208	07/11/2013	Fl	F21	2013 7	Invertebrate	Bacteria	Firmicutes	Clostridia	Clostridiales	Christensenellaceae
e4b62dee6328f6bda309611dae16df1f	B6	1208	10/21/2012	Bo	B6	2012 10	Fruit/Seed	Bacteria	Firmicutes	Clostridia	Clostridiales	Clostridiaceae
0b3615c7e31552230fd35053b21b76cb	F19	1207	08/08/2013	Fl	F19	2013 8	Invertebrate	Bacteria	Bacteroidetes	Bacteroidia	Bacteroidales	Prevotellaceae	Prevotella
4c806bed4f2882250e0c3e8adf7594be	F14	1207	05/17/2013	Fl	F14	2013 5	Fruit/Seed	Bacteria	Bacteroidetes	Bacteroidia	Bacteroidales	Prevotellaceae	Prevotella	copri
1e918e1375d60f87dd4a503bd59308aa	E16	1206	05/21/2013	Em	E16	2013 5	Fruit/Seed	Bacteria	Firmicutes	Clostridia	Clostridiales	Ruminococcaceae	Faecalibacterium	prausnitzii
5a162bd89f32f259e8c374bf7aa84cfe	B16	1206	10/26/2012	Bo	B16	2012 10	Fruit/Seed	Bacteria	Firmicutes	Clostridia	Clostridiales
14b0d066e48c232dad1205102f197e70	B4	1205	04/03/2013	Bo	B4	2013 4	Leaf	Bacteria	Firmicutes	Clostridia	Clostridiales	Ruminococcaceae
7b1ab8a83a471b1ff2c8b556d61777bd	F16	1205	03/13/2013	Fl	F16	2013 3	Leaf	Bacteria	Firmicutes	Clostridia	Clostridiales	Ruminococcaceae
f6463b16c6c0f523504dcde0cf78252f	E1	1205	07/05/2013	Em	E1	2013 7	Invertebrate	Bacteria	Firmicutes	Clostridia	Clostridiales	Ruminococcaceae
0b0f9869777aa94bcae2aac08f025f55	B16	1204	10/26/2012	Bo	B16	2012 10	Fruit/Seed	Bacteria	Firmicutes	Clostridia	Clostridiales	Veillonellaceae	Dialister
736171cb1bf29bb4c86e7e315084c732	E3	1204	11/19/2012	Em	E3	2012 11	Fruit/Seed	Bacteria	Bacteroidetes	Bacteroidia	Bacteroidales	Prevotellaceae	Prevotella
fc2be6343b942550fd010a6c4429fd13	E22	1204	08/07/2013	Em	E22	2013 8	Invertebrate	Bacteria	Firmicutes	Clostridia	Clostridiales
9302d627dbb0fb65a66c20c582488527	E4	1203	06/29/2013	Em	E4	2013 6	Fruit/Seed	Bacteria	Firmicutes	Clostridia	Clostridiales	Ruminococcaceae	Ruminococcus
22de9924aebe668a099b6103782a3e1e	E17	1202	02/11/2013	Em	E17	2013 2	Leaf	Bacteria	Firmicutes	Clostridia	Clostridiales	Ruminococcaceae
14994451ae0394d6ef7eb02bbf714629	E20	1201	07/02/2013	Em	E20	2013 7	Invertebrate	Bacteria	Bacteroidetes	Bacteroidia	Bacteroidales	Prevotellaceae	Prevotella	copri
15587ed6674371992ad07b9490265916	B16	1199	10/26/2012	Bo	B16	2012 10	Fruit/Seed	Bacteria	Firmicutes	Clostridia	Clostridiales
4e259f4f823d8146b99672506aee5d55	E3	1199	11/19/2012	Em	E3	2012 11	Fruit/Seed	Bacteria	Firmicutes	Clostridia	Clostridiales
818802576702bcc087081c15914e25d9	E15	1198	04/08/2013	Em	E15	2013 4	Leaf	Bacteria	Firmicutes	Clostridia	Clostridiales
818802576702bcc087081c15914e25d9	F9	1198	04/10/2013	Fl	F9	2013 4	Leaf	Bacteria	Firmicutes	Clostridia	Clostridiales
b55120f4657085244b5d0b9c8ab46225	E1	1198	07/05/2013	Em	E1	2013 7	Invertebrate	Bacteria	Firmicutes	Erysipelotrichi	Erysipelotrichales	Erysipelotrichaceae
808c32ebe7fd07c7003f2a080ab7c8f1	B25	1197	01/19/2013	Bo	B25	2013 1	Leaf	Bacteria	Actinobacteria	Coriobacteriia	Coriobacteriales	Coriobacteriaceae
946c713ca127f49f1f5c3a17351b856f	B3	1197	05/30/2013	Bo	B3	2013 5	Fruit/Seed	Bacteria	Firmicutes	Clostridia	Clostridiales	Ruminococcaceae	Faecalibacterium	prausnitzii
fe2eb4997a4d29b884919782bf6a76ef	F14	1194	05/17/2013	Fl	F14	2013 5	Fruit/Seed	Bacteria	Bacteroidetes	Bacteroidia	Bacteroidales
5c6d5b9dfaa30a4bf80000854b87b497	F13	1193	03/04/2013	Fl	F13	2013 3	Leaf	Bacteria	Firmicutes	Clostridia	Clostridiales
7180087945268610b974f2d7a7cb703c	B4	1193	04/03/2013	Bo	B4	2013 4	Leaf	Bacteria	Bacteroidetes	Bacteroidia	Bacteroidales	Prevotellaceae	Prevotella	copri
1478c26817fc9d72cac6f850cf7cc149	F19	1192	08/08/2013	Fl	F19	2013 8	Invertebrate	Bacteria	Firmicutes	Clostridia	Clostridiales	[Mogibacteriaceae]
51282ecffd7df94ac996f7a88af4dfc7	E6	1192	08/11/2013	Em	E6	2013 8	Invertebrate	Bacteria	WPS-2
2fb6fe864eddf9956c3535b6891622ee	F8	1190	03/11/2013	Fl	F8	2013 3	Leaf	Bacteria	Firmicutes	Clostridia	Clostridiales	Clostridiaceae
c7e34bbeb7a6bc2a7a3f8d1ace5dd5f7	E9	1190	07/16/2013	Em	E9	2013 7	Invertebrate	Bacteria	Firmicutes	Clostridia	Clostridiales	Ruminococcaceae
d1bbf020b4cb37a128d7a0b299820f29	F14	1190	05/17/2013	Fl	F14	2013 5	Fruit/Seed	Bacteria	Bacteroidetes	Bacteroidia	Bacteroidales	Prevotellaceae	Prevotella	copri
24b34e548cb9556e73536fca01ea13b4	F17	1189	02/21/2013	Fl	F17	2013 2	Leaf	Bacteria	Bacteroidetes	Bacteroidia	Bacteroidales	S24-7
4f0db972a80a3c9720aafc891c615d89	B16	1189	10/26/2012	Bo	B16	2012 10	Fruit/Seed	Bacteria	Firmicutes	Clostridia	Clostridiales	Ruminococcaceae
b55120f4657085244b5d0b9c8ab46225	B27	1188	10/06/2013	Bo	B27	2013 10	Fruit/Seed	Bacteria	Firmicutes	Erysipelotrichi	Erysipelotrichales	Erysipelotrichaceae
0b3615c7e31552230fd35053b21b76cb	B4	1187	04/03/2013	Bo	B4	2013 4	Leaf	Bacteria	Bacteroidetes	Bacteroidia	Bacteroidales	Prevotellaceae	Prevotella
db31b740b5870dd593b1cd6467f5a5d9	F26	1187	07/08/2013	Fl	F26	2013 7	Invertebrate	Bacteria	Bacteroidetes	Bacteroidia	Bacteroidales	Prevotellaceae	Prevotella	copri
0b0f9869777aa94bcae2aac08f025f55	B18	1186	03/13/2013	Bo	B18	2013 3	Leaf	Bacteria	Firmicutes	Clostridia	Clostridiales	Veillonellaceae	Dialister
7f952590452d9067a25d76377f4c5b0a	E19	1186	05/27/2013	Em	E19	2013 5	Fruit/Seed	Bacteria	Firmicutes	Clostridia	Clostridiales	Lachnospiraceae	Roseburia	faecis
c4dfe34abf257f41401862a92d4857f8	E29	1186	10/18/2013	Em	E29	2013 10	Fruit/Seed	Bacteria	Firmicutes	Erysipelotrichi	Erysipelotrichales	Erysipelotrichaceae	[Eubacterium]	biforme
08b07213aaee44368e7acbcc44b9d9be	F17	1185	02/21/2013	Fl	F17	2013 2	Leaf	Bacteria	Firmicutes	Clostridia	Clostridiales
5bc95d96747a5a455ea517ee6f8ae22a	B4	1185	04/03/2013	Bo	B4	2013 4	Leaf	Bacteria	Firmicutes	Clostridia	Clostridiales
e6fc1d13fb14819525d8c7624efd5434	E16	1185	05/21/2013	Em	E16	2013 5	Fruit/Seed	Bacteria	Bacteroidetes	Bacteroidia	Bacteroidales	Prevotellaceae	Prevotella	stercorea
6e53acabf6bf7b62120f5da8ad6c9113	F18	1184	11/07/2012	Fl	F18	2012 11	Fruit/Seed	Bacteria	Bacteroidetes	Bacteroidia	Bacteroidales	Prevotellaceae	Prevotella	copri
7c60ad727a7858b80fb394e784b7704f	B22	1183	11/23/2012	Bo	B22	2012 11	Fruit/Seed	Bacteria	Firmicutes	Clostridia	Clostridiales	Lachnospiraceae
ac1b7ac60c561bc1e54a4c8d345e02cf	B1	1181	08/08/2013	Bo	B1	2013 8	Invertebrate	Bacteria	Firmicutes	Clostridia	Clostridiales	Ruminococcaceae	Faecalibacterium	prausnitzii
aa3f2e31f743f4b914091f87dbec729f	B4	1179	04/03/2013	Bo	B4	2013 4	Leaf	Bacteria	Firmicutes	Clostridia	Clostridiales
e0c6cf236eb877a0f3d21d56e809167e	F9	1176	04/10/2013	Fl	F9	2013 4	Leaf	Bacteria	Spirochaetes	Spirochaetes	Spirochaetales	Spirochaetaceae	Treponema
552e912f22f0a3ca78793cb35c32e5a4	B9	1175	07/04/2013	Bo	B9	2013 7	Invertebrate	Bacteria	Firmicutes	Clostridia	Clostridiales	Lachnospiraceae	Blautia
820f21658859c3f6141e60a01c2bcd72	E8	1175	04/08/2013	Em	E8	2013 4	Leaf	Bacteria	Bacteroidetes	Bacteroidia	Bacteroidales	Prevotellaceae	Prevotella	copri
c55cc42ee2deedee311e2eb0f73c8d22	E12	1175	03/06/2013	Em	E12	2013 3	Leaf	Bacteria	Firmicutes	Clostridia	Clostridiales	Ruminococcaceae
8dd3b348ce3ab44acf39fb36ccab7580	E20	1174	07/02/2013	Em	E20	2013 7	Invertebrate	Bacteria	Bacteroidetes	Bacteroidia	Bacteroidales
8ff0413251855e5327279a5bd65a684a	B7	1174	10/30/2012	Bo	B7	2012 10	Fruit/Seed	Bacteria	Bacteroidetes	Bacteroidia	Bacteroidales	Prevotellaceae	Prevotella	copri
5218593b46f5ce8fd8f3cf6da7e5f090	E26	1173	10/04/2013	Em	E26	2013 10	Fruit/Seed	Bacteria	Firmicutes	Bacilli	Lactobacillales	Lactobacillaceae	Lactobacillus	mucosae
8ff0413251855e5327279a5bd65a684a	B14	1173	11/19/2012	Bo	B14	2012 11	Fruit/Seed	Bacteria	Bacteroidetes	Bacteroidia	Bacteroidales	Prevotellaceae	Prevotella	copri
c76e47399f4f880bfba93cf5be2b89ae	F27	1173	02/03/2013	Fl	F27	2013 2	Leaf	Bacteria	Bacteroidetes	Bacteroidia	Bacteroidales	[Paraprevotellaceae]	[Prevotella]
0b0f9869777aa94bcae2aac08f025f55	B8	1172	03/13/2013	Bo	B8	2013 3	Leaf	Bacteria	Firmicutes	Clostridia	Clostridiales	Veillonellaceae	Dialister
33771fc2c44e19cc8e733161e01640b5	B5	1172	05/30/2013	Bo	B5	2013 5	Fruit/Seed	Bacteria	Firmicutes	Clostridia	Clostridiales	Lachnospiraceae	Coprococcus
4f0db972a80a3c9720aafc891c615d89	F7	1172	11/09/2012	Fl	F7	2012 11	Fruit/Seed	Bacteria	Firmicutes	Clostridia	Clostridiales	Ruminococcaceae
70fd6391f358ffe2269e49b5afa9dd5b	B17	1171	05/24/2013	Bo	B17	2013 5	Fruit/Seed	Bacteria	Firmicutes	Clostridia	Clostridiales	Lachnospiraceae
7d1d7322eaf5610329c1eb4349ead3e1	B4	1171	04/03/2013	Bo	B4	2013 4	Leaf	Bacteria	Firmicutes	Clostridia	Clostridiales
e0c6cf236eb877a0f3d21d56e809167e	B16	1170	10/26/2012	Bo	B16	2012 10	Fruit/Seed	Bacteria	Spirochaetes	Spirochaetes	Spirochaetales	Spirochaetaceae	Treponema
25003cf5d9b48225db4b95150e48c7c4	E23	1169	11/14/2012	Em	E23	2012 11	Fruit/Seed	Bacteria	Firmicutes	Clostridia	Clostridiales	Ruminococcaceae	Ruminococcus	flavefaciens
8ff0413251855e5327279a5bd65a684a	B27	1169	10/06/2013	Bo	B27	2013 10	Fruit/Seed	Bacteria	Bacteroidetes	Bacteroidia	Bacteroidales	Prevotellaceae	Prevotella	copri
3e630df376192085461b3a27dbe8d3b3	B12	1168	05/22/2013	Bo	B12	2013 5	Fruit/Seed	Bacteria	Actinobacteria	Coriobacteriia	Coriobacteriales	Coriobacteriaceae
79ea45e71548b498cd0e4a9470254487	B5	1167	05/30/2013	Bo	B5	2013 5	Fruit/Seed	Bacteria	Firmicutes	Clostridia	Clostridiales	Lachnospiraceae	Blautia
1d08cfc7d5240b78e8ce7fa7a60fedb2	E3	1165	11/19/2012	Em	E3	2012 11	Fruit/Seed	Bacteria	Bacteroidetes	Bacteroidia	Bacteroidales	Prevotellaceae	Prevotella	copri
818802576702bcc087081c15914e25d9	F7	1165	11/09/2012	Fl	F7	2012 11	Fruit/Seed	Bacteria	Firmicutes	Clostridia	Clostridiales
cbd92dfe058af98d70aff05008abec02	E5	1165	06/29/2013	Em	E5	2013 6	Fruit/Seed	Bacteria	Firmicutes	Clostridia	Clostridiales	Ruminococcaceae	Ruminococcus
decfa1dbdc39180f47106173e5664ffb	E23	1165	11/14/2012	Em	E23	2012 11	Fruit/Seed	Bacteria	Firmicutes	Clostridia	Clostridiales	Ruminococcaceae
59b7ba7f5d4166175295fdf82f8662d5	B9	1164	07/04/2013	Bo	B9	2013 7	Invertebrate	Bacteria	Firmicutes	Clostridia	Clostridiales
a919603bdb6133a9f110d5e9c45ddb76	E20	1164	07/02/2013	Em	E20	2013 7	Invertebrate	Bacteria	Bacteroidetes	Bacteroidia	Bacteroidales	Prevotellaceae	Prevotella	copri
f7890118bfbe1526806adbcbdb7172d6	B4	1163	04/03/2013	Bo	B4	2013 4	Leaf	Bacteria	Firmicutes	Clostridia	Clostridiales	Lachnospiraceae	Coprococcus
d6fef9ae641b775018e44da072741ca4	E17	1162	02/11/2013	Em	E17	2013 2	Leaf	Bacteria	Firmicutes	Clostridia	Clostridiales
6837a83733edf4d8da4f06607a0d45f0	E5	1160	06/29/2013	Em	E5	2013 6	Fruit/Seed	Bacteria	Firmicutes	Clostridia	Clostridiales	Lachnospiraceae	Blautia
688efc4ff1eb2c865fa5d6339a9fdb7d	B4	1160	04/03/2013	Bo	B4	2013 4	Leaf	Bacteria	Bacteroidetes	Bacteroidia	Bacteroidales	Prevotellaceae	Prevotella	copri
6f9109173d9354f0175de1386899ec8c	B3	1160	05/30/2013	Bo	B3	2013 5	Fruit/Seed	Bacteria	Firmicutes	Clostridia	Clostridiales	Lachnospiraceae
ef038c9414aef929b2d0d0a9fffea5ca	F19	1159	08/08/2013	Fl	F19	2013 8	Invertebrate	Bacteria	Firmicutes	Clostridia	Clostridiales	Ruminococcaceae
4333f1494c8b106fd1fa26a5d3ebea48	E23	1158	11/14/2012	Em	E23	2012 11	Fruit/Seed	Bacteria	Firmicutes	Clostridia	Clostridiales	Ruminococcaceae	Ruminococcus	bromii
67c04df862a72174a87dcca82f3ac271	E12	1158	03/06/2013	Em	E12	2013 3	Leaf	Bacteria	Firmicutes	Erysipelotrichi	Erysipelotrichales	Erysipelotrichaceae
b450023e5435bedb7b4eecb54ce44d16	B5	1157	05/30/2013	Bo	B5	2013 5	Fruit/Seed	Bacteria	Bacteroidetes	Bacteroidia	Bacteroidales	Prevotellaceae	Prevotella
a16779780775c8134047a797580b7c92	E16	1156	05/21/2013	Em	E16	2013 5	Fruit/Seed	Bacteria	Bacteroidetes	Bacteroidia	Bacteroidales	Prevotellaceae	Prevotella	copri
36e9a075959dbb8d37dbefa0605d3fb5	E4	1154	06/29/2013	Em	E4	2013 6	Fruit/Seed	Bacteria	Firmicutes	Clostridia	Clostridiales	Lachnospiraceae	Coprococcus
c4dfe34abf257f41401862a92d4857f8	E16	1154	05/21/2013	Em	E16	2013 5	Fruit/Seed	Bacteria	Firmicutes	Erysipelotrichi	Erysipelotrichales	Erysipelotrichaceae	[Eubacterium]	biforme
aa89b86b5796d5112f7db5639f69d536	B27	1153	10/06/2013	Bo	B27	2013 10	Fruit/Seed	Bacteria	Actinobacteria	Actinobacteria	Bifidobacteriales	Bifidobacteriaceae	Bifidobacterium
538d6e83187317947e2405aff19e016e	B25	1152	01/19/2013	Bo	B25	2013 1	Leaf	Bacteria	Spirochaetes	Spirochaetes	Spirochaetales	Spirochaetaceae	Treponema
c8d19819deebab548737d47657017262	E12	1152	03/06/2013	Em	E12	2013 3	Leaf	Bacteria	Firmicutes	Clostridia	Clostridiales	Ruminococcaceae	Ruminococcus	flavefaciens
11ad4a8901b1d6662a104a3e148f5c7a	F20	1151	10/16/2012	Fl	F20	2012 10	Fruit/Seed	Bacteria	Firmicutes	Clostridia	Clostridiales	Ruminococcaceae
2aef654aa7a5ed9ee77cdb4981f0d318	B19	1151	10/26/2012	Bo	B19	2012 10	Fruit/Seed	Bacteria	Firmicutes	Clostridia	Clostridiales	Veillonellaceae	Anaerovibrio
d1a5ff630f7117887c37c23d43c715d7	B3	1150	05/30/2013	Bo	B3	2013 5	Fruit/Seed	Bacteria	Firmicutes	Clostridia	Clostridiales	Lachnospiraceae
5a162bd89f32f259e8c374bf7aa84cfe	B6	1149	10/21/2012	Bo	B6	2012 10	Fruit/Seed	Bacteria	Firmicutes	Clostridia	Clostridiales
70a19ae18983c21b5dc543b7de006b1a	E8	1149	04/08/2013	Em	E8	2013 4	Leaf	Bacteria	Actinobacteria	Coriobacteriia	Coriobacteriales	Coriobacteriaceae
aab0d7e9da2ce9d899ef2841244598b4	F25	1149	09/26/2013	Fl	F25	2013 9	Fruit/Seed	Bacteria	Bacteroidetes	Bacteroidia	Bacteroidales	Prevotellaceae	Prevotella	copri
c76e47399f4f880bfba93cf5be2b89ae	F16	1146	03/13/2013	Fl	F16	2013 3	Leaf	Bacteria	Bacteroidetes	Bacteroidia	Bacteroidales	[Paraprevotellaceae]	[Prevotella]
e464b523f70962c379f1ef6e6679efbe	E15	1146	04/08/2013	Em	E15	2013 4	Leaf	Bacteria	Proteobacteria	Gammaproteobacteria	Enterobacteriales	Enterobacteriaceae	Escherichia	coli
bc89f0041a885a4ccc24eeb226f10b02	E12	1145	03/06/2013	Em	E12	2013 3	Leaf	Bacteria	Firmicutes	Clostridia	Clostridiales	Lachnospiraceae	Coprococcus
cbd92dfe058af98d70aff05008abec02	E23	1143	11/14/2012	Em	E23	2012 11	Fruit/Seed	Bacteria	Firmicutes	Clostridia	Clostridiales	Ruminococcaceae	Ruminococcus
e897c5f0d548e7281c47bdf5d0b022db	E3	1143	11/19/2012	Em	E3	2012 11	Fruit/Seed	Bacteria	Firmicutes	Clostridia	Clostridiales
e97a367359a9631d68b138cc9c3053ec	E16	1139	05/21/2013	Em	E16	2013 5	Fruit/Seed	Bacteria	Firmicutes	Bacilli	Lactobacillales	Enterococcaceae	Enterococcus
7180087945268610b974f2d7a7cb703c	F19	1138	08/08/2013	Fl	F19	2013 8	Invertebrate	Bacteria	Bacteroidetes	Bacteroidia	Bacteroidales	Prevotellaceae	Prevotella	copri
f0a8766ae1b895d723bebfb3a6a9ba91	B6	1138	10/21/2012	Bo	B6	2012 10	Fruit/Seed	Bacteria	Firmicutes	Clostridia	Clostridiales	Ruminococcaceae
8ff0413251855e5327279a5bd65a684a	F22	1137	01/29/2013	Fl	F22	2013 1	Leaf	Bacteria	Bacteroidetes	Bacteroidia	Bacteroidales	Prevotellaceae	Prevotella	copri
a919603bdb6133a9f110d5e9c45ddb76	B8	1137	03/13/2013	Bo	B8	2013 3	Leaf	Bacteria	Bacteroidetes	Bacteroidia	Bacteroidales	Prevotellaceae	Prevotella	copri
c8d19819deebab548737d47657017262	F7	1137	11/09/2012	Fl	F7	2012 11	Fruit/Seed	Bacteria	Firmicutes	Clostridia	Clostridiales	Ruminococcaceae	Ruminococcus	flavefaciens
3e630df376192085461b3a27dbe8d3b3	E16	1136	05/21/2013	Em	E16	2013 5	Fruit/Seed	Bacteria	Actinobacteria	Coriobacteriia	Coriobacteriales	Coriobacteriaceae
538d6e83187317947e2405aff19e016e	B14	1136	11/19/2012	Bo	B14	2012 11	Fruit/Seed	Bacteria	Spirochaetes	Spirochaetes	Spirochaetales	Spirochaetaceae	Treponema
decfa1dbdc39180f47106173e5664ffb	E4	1135	06/29/2013	Em	E4	2013 6	Fruit/Seed	Bacteria	Firmicutes	Clostridia	Clostridiales	Ruminococcaceae
5551c039ad0e9505e053c0c1aae23ae7	E3	1132	11/19/2012	Em	E3	2012 11	Fruit/Seed	Bacteria	Bacteroidetes	Bacteroidia	Bacteroidales	Prevotellaceae	Prevotella
5a162bd89f32f259e8c374bf7aa84cfe	B15	1130	10/31/2012	Bo	B15	2012 10	Fruit/Seed	Bacteria	Firmicutes	Clostridia	Clostridiales
30070787e893c3036dd48c385818799e	B13	1128	12/12/2012	Bo	B13	2012 12	Fruit/Seed	Bacteria	Bacteroidetes	Bacteroidia	Bacteroidales	Prevotellaceae	Prevotella	copri
a16779780775c8134047a797580b7c92	F18	1128	11/07/2012	Fl	F18	2012 11	Fruit/Seed	Bacteria	Bacteroidetes	Bacteroidia	Bacteroidales	Prevotellaceae	Prevotella	copri
a76f504884e1d23e93e453699409b515	B20	1128	03/04/2013	Bo	B20	2013 3	Leaf	Bacteria	Firmicutes	Clostridia	Clostridiales	Lachnospiraceae	Coprococcus
9655eb9b1bc8b88a5acc0a1036cd49d7	B5	1126	05/30/2013	Bo	B5	2013 5	Fruit/Seed	Bacteria	Firmicutes	Clostridia	Clostridiales	Ruminococcaceae	Faecalibacterium	prausnitzii
13a12f6da482c1bf9207d21503aa20e7	E17	1125	02/11/2013	Em	E17	2013 2	Leaf	Bacteria	Proteobacteria	Gammaproteobacteria	Enterobacteriales	Enterobacteriaceae	Escherichia	coli
538d6e83187317947e2405aff19e016e	B13	1125	12/12/2012	Bo	B13	2012 12	Fruit/Seed	Bacteria	Spirochaetes	Spirochaetes	Spirochaetales	Spirochaetaceae	Treponema
e0c6cf236eb877a0f3d21d56e809167e	B15	1125	10/31/2012	Bo	B15	2012 10	Fruit/Seed	Bacteria	Spirochaetes	Spirochaetes	Spirochaetales	Spirochaetaceae	Treponema
600a61dc141d0d27e33d7cfbe493b417	E15	1124	04/08/2013	Em	E15	2013 4	Leaf	Bacteria	Firmicutes	Clostridia	Clostridiales	Ruminococcaceae
8dd3b348ce3ab44acf39fb36ccab7580	E5	1124	06/29/2013	Em	E5	2013 6	Fruit/Seed	Bacteria	Bacteroidetes	Bacteroidia	Bacteroidales
99546c8c29ef531efd0bad06820c8f95	E12	1124	03/06/2013	Em	E12	2013 3	Leaf	Bacteria	Bacteroidetes	Bacteroidia	Bacteroidales	Prevotellaceae	Prevotella	copri
f942c6bbe6bebabe2067b82d745b74be	E9	1124	07/16/2013	Em	E9	2013 7	Invertebrate	Bacteria	Firmicutes	Clostridia	Clostridiales	Ruminococcaceae
2772aef1cf9f3dcb8c73584f05e8c634	B23	1123	04/11/2013	Bo	B23	2013 4	Leaf	Bacteria	Firmicutes	Clostridia	Clostridiales	Ruminococcaceae	Ruminococcus
820f21658859c3f6141e60a01c2bcd72	E13	1123	05/27/2013	Em	E13	2013 5	Fruit/Seed	Bacteria	Bacteroidetes	Bacteroidia	Bacteroidales	Prevotellaceae	Prevotella	copri
82dfb7dd709c50cd802fa224699bfd4e	E15	1123	04/08/2013	Em	E15	2013 4	Leaf	Bacteria	Firmicutes	Clostridia	Clostridiales	Lachnospiraceae	Blautia
8ff0413251855e5327279a5bd65a684a	B19	1123	10/26/2012	Bo	B19	2012 10	Fruit/Seed	Bacteria	Bacteroidetes	Bacteroidia	Bacteroidales	Prevotellaceae	Prevotella	copri
9e07b17b8639b07f9660a80fca974906	F8	1123	03/11/2013	Fl	F8	2013 3	Leaf	Bacteria	Firmicutes	Clostridia	Clostridiales	Lachnospiraceae
f2f4fedff35bb4016f8d9e842bc21575	B7	1122	10/30/2012	Bo	B7	2012 10	Fruit/Seed	Bacteria	Bacteroidetes	Bacteroidia	Bacteroidales	S24-7
7180087945268610b974f2d7a7cb703c	F11	1121	06/05/2013	Fl	F11	2013 6	Fruit/Seed	Bacteria	Bacteroidetes	Bacteroidia	Bacteroidales	Prevotellaceae	Prevotella	copri
1c1b5ce8ec9c53b7e8e84e2e16f3f593	B8	1120	03/13/2013	Bo	B8	2013 3	Leaf	Bacteria	Firmicutes	Clostridia	Clostridiales	Lachnospiraceae	Coprococcus
ed5887f77f7a665bdbb787105748ca23	B27	1119	10/06/2013	Bo	B27	2013 10	Fruit/Seed	Bacteria	Firmicutes	Clostridia	Clostridiales	Peptostreptococcaceae
380ab4f30e18d5427888c6284b85cd24	B5	1118	05/30/2013	Bo	B5	2013 5	Fruit/Seed	Bacteria	Firmicutes	Clostridia	Clostridiales	Lachnospiraceae	Dorea	longicatena
4d6004cd7725fcac9d28d3e01102694d	F8	1118	03/11/2013	Fl	F8	2013 3	Leaf	Bacteria
bf3708570f569a184280ecc504b16f56	F13	1118	03/04/2013	Fl	F13	2013 3	Leaf	Bacteria
decfa1dbdc39180f47106173e5664ffb	E9	1117	07/16/2013	Em	E9	2013 7	Invertebrate	Bacteria	Firmicutes	Clostridia	Clostridiales	Ruminococcaceae
0b0f9869777aa94bcae2aac08f025f55	F18	1116	11/07/2012	Fl	F18	2012 11	Fruit/Seed	Bacteria	Firmicutes	Clostridia	Clostridiales	Veillonellaceae	Dialister
818802576702bcc087081c15914e25d9	B26	1116	10/01/2013	Bo	B26	2013 10	Fruit/Seed	Bacteria	Firmicutes	Clostridia	Clostridiales
a16779780775c8134047a797580b7c92	E20	1116	07/02/2013	Em	E20	2013 7	Invertebrate	Bacteria	Bacteroidetes	Bacteroidia	Bacteroidales	Prevotellaceae	Prevotella	copri
d711281933608c3ad9bce58e01d2a4e6	F20	1116	10/16/2012	Fl	F20	2012 10	Fruit/Seed	Bacteria	Firmicutes	Clostridia	Clostridiales	Lachnospiraceae	Roseburia	faecis
dfaf4089c731084c085c2ab043400fee	B4	1115	04/03/2013	Bo	B4	2013 4	Leaf	Bacteria	Firmicutes	Clostridia	Clostridiales	Ruminococcaceae	Oscillospira
1d08cfc7d5240b78e8ce7fa7a60fedb2	E8	1114	04/08/2013	Em	E8	2013 4	Leaf	Bacteria	Bacteroidetes	Bacteroidia	Bacteroidales	Prevotellaceae	Prevotella	copri
818802576702bcc087081c15914e25d9	E21	1113	09/27/2013	Em	E21	2013 9	Fruit/Seed	Bacteria	Firmicutes	Clostridia	Clostridiales
a4d697d44e15c7922de9f496b2efd258	E8	1113	04/08/2013	Em	E8	2013 4	Leaf	Bacteria	Bacteroidetes	Bacteroidia	Bacteroidales	Prevotellaceae	Prevotella
91293a6411cae9df847cce0604cd55a0	B5	1112	05/30/2013	Bo	B5	2013 5	Fruit/Seed	Bacteria	Firmicutes	Clostridia	Clostridiales	Lachnospiraceae
a76f504884e1d23e93e453699409b515	E5	1111	06/29/2013	Em	E5	2013 6	Fruit/Seed	Bacteria	Firmicutes	Clostridia	Clostridiales	Lachnospiraceae	Coprococcus
a919603bdb6133a9f110d5e9c45ddb76	E2	1111	07/02/2013	Em	E2	2013 7	Invertebrate	Bacteria	Bacteroidetes	Bacteroidia	Bacteroidales	Prevotellaceae	Prevotella	copri
ca6b1033f4096c72b18fcaa6edcec63e	B17	1111	05/24/2013	Bo	B17	2013 5	Fruit/Seed	Bacteria	Firmicutes	Clostridia	Clostridiales	Ruminococcaceae
0b3615c7e31552230fd35053b21b76cb	B1	1109	08/08/2013	Bo	B1	2013 8	Invertebrate	Bacteria	Bacteroidetes	Bacteroidia	Bacteroidales	Prevotellaceae	Prevotella
4d6004cd7725fcac9d28d3e01102694d	F10	1109	11/19/2012	Fl	F10	2012 11	Fruit/Seed	Bacteria
8151915a29134050ec634b1b95562255	E25	1108	06/04/2013	Em	E25	2013 6	Fruit/Seed	Bacteria	Bacteroidetes	Bacteroidia	Bacteroidales	Prevotellaceae	Prevotella	stercorea
287e68ff74bcd2db97b9d58184fc04eb	B4	1106	04/03/2013	Bo	B4	2013 4	Leaf	Bacteria	Firmicutes	Clostridia	Clostridiales	Lachnospiraceae
3fb240e637fcd0f7758b66142047693c	F7	1106	11/09/2012	Fl	F7	2012 11	Fruit/Seed	Bacteria	Firmicutes	Clostridia	Clostridiales	Ruminococcaceae	Ruminococcus
81f5ff1b006e6c6d1467c216b0400ba9	F20	1106	10/16/2012	Fl	F20	2012 10	Fruit/Seed	Bacteria	Firmicutes	Clostridia	Clostridiales
820f21658859c3f6141e60a01c2bcd72	E14	1104	01/28/2013	Em	E14	2013 1	Leaf	Bacteria	Bacteroidetes	Bacteroidia	Bacteroidales	Prevotellaceae	Prevotella	copri
e97a367359a9631d68b138cc9c3053ec	B5	1104	05/30/2013	Bo	B5	2013 5	Fruit/Seed	Bacteria	Firmicutes	Bacilli	Lactobacillales	Enterococcaceae	Enterococcus
6058344053ba98e5cee807e20cb9d17b	E17	1103	02/11/2013	Em	E17	2013 2	Leaf	Bacteria	Bacteroidetes	Bacteroidia	Bacteroidales	Prevotellaceae	Prevotella	copri
dd5d45e36f78824604c1413673a5b4ba	E9	1103	07/16/2013	Em	E9	2013 7	Invertebrate	Bacteria	Firmicutes	Clostridia	Clostridiales	Lachnospiraceae	Roseburia	faecis
f2f4fedff35bb4016f8d9e842bc21575	F13	1101	03/04/2013	Fl	F13	2013 3	Leaf	Bacteria	Bacteroidetes	Bacteroidia	Bacteroidales	S24-7
3fb240e637fcd0f7758b66142047693c	E23	1100	11/14/2012	Em	E23	2012 11	Fruit/Seed	Bacteria	Firmicutes	Clostridia	Clostridiales	Ruminococcaceae	Ruminococcus
f2f4fedff35bb4016f8d9e842bc21575	E22	1100	08/07/2013	Em	E22	2013 8	Invertebrate	Bacteria	Bacteroidetes	Bacteroidia	Bacteroidales	S24-7
9640368c4f6e02d043319b204e668f2f	F26	1099	07/08/2013	Fl	F26	2013 7	Invertebrate	Bacteria	Firmicutes	Clostridia	Clostridiales	Ruminococcaceae
e19b1c9133920bc3c31dcc3e1b445a71	F16	1098	03/13/2013	Fl	F16	2013 3	Leaf	Bacteria	Firmicutes	Clostridia	Clostridiales	Lachnospiraceae
b48f646b65e0c4a14352a48fac983847	F19	1097	08/08/2013	Fl	F19	2013 8	Invertebrate	Bacteria	Firmicutes	Clostridia	Clostridiales	Ruminococcaceae
d4dbf538cfd8ccd982e50f66fa1f6e00	E9	1096	07/16/2013	Em	E9	2013 7	Invertebrate	Bacteria	Firmicutes	Clostridia	Clostridiales	Lachnospiraceae	Blautia
2b835374e92a20ed07d9fd8156285240	B5	1095	05/30/2013	Bo	B5	2013 5	Fruit/Seed	Bacteria	Firmicutes	Clostridia	Clostridiales	Lachnospiraceae
62993701a40317d9d30638a35bd40b45	B6	1095	10/21/2012	Bo	B6	2012 10	Fruit/Seed	Bacteria	Firmicutes	Clostridia	Clostridiales	Lachnospiraceae
7180087945268610b974f2d7a7cb703c	F1	1095	03/09/2013	Fl	F1	2013 3	Leaf	Bacteria	Bacteroidetes	Bacteroidia	Bacteroidales	Prevotellaceae	Prevotella	copri
f376a881a0bc8c9db1101242d9199fa7	B18	1095	03/13/2013	Bo	B18	2013 3	Leaf	Bacteria	Bacteroidetes	Bacteroidia	Bacteroidales
552e912f22f0a3ca78793cb35c32e5a4	B6	1094	10/21/2012	Bo	B6	2012 10	Fruit/Seed	Bacteria	Firmicutes	Clostridia	Clostridiales	Lachnospiraceae	Blautia
b776abcb1d007127480e2d9d570a7885	F7	1094	11/09/2012	Fl	F7	2012 11	Fruit/Seed	Bacteria	Firmicutes	Clostridia	Clostridiales	Ruminococcaceae
674ee6722409821fd7c2de23e737b909	F18	1093	11/07/2012	Fl	F18	2012 11	Fruit/Seed	Bacteria	Firmicutes	Clostridia	Clostridiales	Ruminococcaceae	Faecalibacterium	prausnitzii
af74694090e39be2e95be7f1e66c2a46	F19	1093	08/08/2013	Fl	F19	2013 8	Invertebrate	Bacteria	Firmicutes	Clostridia	Clostridiales
50a6a78adb1e863c54ce64c841290033	B17	1092	05/24/2013	Bo	B17	2013 5	Fruit/Seed	Bacteria	Firmicutes	Clostridia	Clostridiales
5a37a8930aad26be883073a0cf5189b1	F25	1092	09/26/2013	Fl	F25	2013 9	Fruit/Seed	Bacteria	Firmicutes	Bacilli	Lactobacillales	Lactobacillaceae	Lactobacillus	mucosae
7b1ab8a83a471b1ff2c8b556d61777bd	E5	1092	06/29/2013	Em	E5	2013 6	Fruit/Seed	Bacteria	Firmicutes	Clostridia	Clostridiales	Ruminococcaceae
e4a8536f747ad55d7bf8faab688dde98	F24	1092	07/10/2013	Fl	F24	2013 7	Invertebrate	Bacteria	Firmicutes	Clostridia	Clostridiales
560cb44a2f7470cb0774b0cf944ed7bc	B13	1091	12/12/2012	Bo	B13	2012 12	Fruit/Seed	Bacteria	Firmicutes	Clostridia	Clostridiales	Ruminococcaceae
e7b048edd00132a9df55fa4f0908c9f6	B23	1091	04/11/2013	Bo	B23	2013 4	Leaf	Bacteria	Firmicutes	Clostridia	Clostridiales
f2f4fedff35bb4016f8d9e842bc21575	B14	1091	11/19/2012	Bo	B14	2012 11	Fruit/Seed	Bacteria	Bacteroidetes	Bacteroidia	Bacteroidales	S24-7
02fd5baa3588b6e2d4b112054008f800	E8	1090	04/08/2013	Em	E8	2013 4	Leaf	Bacteria	Firmicutes	Clostridia	Clostridiales
24b34e548cb9556e73536fca01ea13b4	E14	1090	01/28/2013	Em	E14	2013 1	Leaf	Bacteria	Bacteroidetes	Bacteroidia	Bacteroidales	S24-7
24b89fe6b632194c5b73a2056bf79177	E21	1090	09/27/2013	Em	E21	2013 9	Fruit/Seed	Bacteria	Firmicutes	Clostridia	Clostridiales	Ruminococcaceae
6bbf46e6a3135f59e9e0821feb27c114	E8	1090	04/08/2013	Em	E8	2013 4	Leaf	Bacteria	Cyanobacteria	4C0d-2	YS2
a461bf22af3518d02d50bb6d6694bfdc	E11	1090	04/16/2013	Em	E11	2013 4	Leaf	Bacteria	Firmicutes	Clostridia	Clostridiales	Ruminococcaceae	Ruminococcus	flavefaciens
c9239bcd905167f6699a6ab1e736abeb	E3	1090	11/19/2012	Em	E3	2012 11	Fruit/Seed	Bacteria	Firmicutes	Clostridia	Clostridiales
f2f4fedff35bb4016f8d9e842bc21575	F8	1090	03/11/2013	Fl	F8	2013 3	Leaf	Bacteria	Bacteroidetes	Bacteroidia	Bacteroidales	S24-7
d6fef9ae641b775018e44da072741ca4	E12	1089	03/06/2013	Em	E12	2013 3	Leaf	Bacteria	Firmicutes	Clostridia	Clostridiales
ed5887f77f7a665bdbb787105748ca23	B15	1089	10/31/2012	Bo	B15	2012 10	Fruit/Seed	Bacteria	Firmicutes	Clostridia	Clostridiales	Peptostreptococcaceae
e0c6cf236eb877a0f3d21d56e809167e	F7	1088	11/09/2012	Fl	F7	2012 11	Fruit/Seed	Bacteria	Spirochaetes	Spirochaetes	Spirochaetales	Spirochaetaceae	Treponema
538d6e83187317947e2405aff19e016e	F2	1087	04/10/2013	Fl	F2	2013 4	Leaf	Bacteria	Spirochaetes	Spirochaetes	Spirochaetales	Spirochaetaceae	Treponema
51e6a25dad7ff9a228cc648b7397cdc6	F18	1086	11/07/2012	Fl	F18	2012 11	Fruit/Seed	Bacteria	Bacteroidetes	Bacteroidia	Bacteroidales	Prevotellaceae	Prevotella	copri
ed5887f77f7a665bdbb787105748ca23	B7	1086	10/30/2012	Bo	B7	2012 10	Fruit/Seed	Bacteria	Firmicutes	Clostridia	Clostridiales	Peptostreptococcaceae
f2b0e1aee79243acba6721e27d995824	E16	1086	05/21/2013	Em	E16	2013 5	Fruit/Seed	Bacteria	Firmicutes	Clostridia	Clostridiales	Lachnospiraceae
4b0e09c1146f124aed1a50e15e6109e9	E11	1085	04/16/2013	Em	E11	2013 4	Leaf	Bacteria	Firmicutes	Clostridia	Clostridiales	Ruminococcaceae	Ruminococcus	bromii
465eb43e291e08c75061d4a6729f3ba0	E23	1084	11/14/2012	Em	E23	2012 11	Fruit/Seed	Bacteria	Firmicutes	Clostridia	Clostridiales	Ruminococcaceae	Ruminococcus	bromii
b09b9b8c5dd237514e46b44fdcba6114	F16	1083	03/13/2013	Fl	F16	2013 3	Leaf	Bacteria	Firmicutes	Clostridia	Clostridiales	Ruminococcaceae
a8006a8bd4380f2282e592064bc52e43	E16	1082	05/21/2013	Em	E16	2013 5	Fruit/Seed	Bacteria	Firmicutes	Clostridia	Clostridiales	Lachnospiraceae
9655eb9b1bc8b88a5acc0a1036cd49d7	F14	1081	05/17/2013	Fl	F14	2013 5	Fruit/Seed	Bacteria	Firmicutes	Clostridia	Clostridiales	Ruminococcaceae	Faecalibacterium	prausnitzii
ac1b7ac60c561bc1e54a4c8d345e02cf	B16	1081	10/26/2012	Bo	B16	2012 10	Fruit/Seed	Bacteria	Firmicutes	Clostridia	Clostridiales	Ruminococcaceae	Faecalibacterium	prausnitzii
b0059905ae5cb00f31cc4e5af055edb1	B3	1081	05/30/2013	Bo	B3	2013 5	Fruit/Seed	Bacteria	Bacteroidetes	Bacteroidia	Bacteroidales	[Paraprevotellaceae]	[Prevotella]
0cc55d1786877eb05724b0c1238a262c	E5	1080	06/29/2013	Em	E5	2013 6	Fruit/Seed	Bacteria	Firmicutes	Clostridia	Clostridiales
38723ef215a9391825c80dfefa8d8862	F19	1080	08/08/2013	Fl	F19	2013 8	Invertebrate	Bacteria	Firmicutes	Clostridia	Clostridiales	Ruminococcaceae
40a15e0fbf2d8dbb4ebd7e2e6be94329	B15	1080	10/31/2012	Bo	B15	2012 10	Fruit/Seed	Bacteria	Firmicutes	Clostridia	Clostridiales
24c4945bf8df9bca0e3a075012a1f04f	B5	1079	05/30/2013	Bo	B5	2013 5	Fruit/Seed	Bacteria	Bacteroidetes	Bacteroidia	Bacteroidales	Prevotellaceae	Prevotella
9640368c4f6e02d043319b204e668f2f	E6	1079	08/11/2013	Em	E6	2013 8	Invertebrate	Bacteria	Firmicutes	Clostridia	Clostridiales	Ruminococcaceae
cd76834b8ac48f5e8bcc036a65ec0968	F10	1079	11/19/2012	Fl	F10	2012 11	Fruit/Seed	Bacteria	Spirochaetes	Spirochaetes	Spirochaetales	Spirochaetaceae	Treponema
26a78d47f05a2d92163e3d3887009738	F18	1078	11/07/2012	Fl	F18	2012 11	Fruit/Seed	Bacteria	Firmicutes	Clostridia	Clostridiales	Ruminococcaceae	Faecalibacterium	prausnitzii
8ff0413251855e5327279a5bd65a684a	F7	1078	11/09/2012	Fl	F7	2012 11	Fruit/Seed	Bacteria	Bacteroidetes	Bacteroidia	Bacteroidales	Prevotellaceae	Prevotella	copri
e97a367359a9631d68b138cc9c3053ec	E13	1078	05/27/2013	Em	E13	2013 5	Fruit/Seed	Bacteria	Firmicutes	Bacilli	Lactobacillales	Enterococcaceae	Enterococcus
594a68713ceed89bd28ca26dc0f2c733	F19	1077	08/08/2013	Fl	F19	2013 8	Invertebrate	Bacteria	Firmicutes	Clostridia	Clostridiales
99546c8c29ef531efd0bad06820c8f95	E14	1077	01/28/2013	Em	E14	2013 1	Leaf	Bacteria	Bacteroidetes	Bacteroidia	Bacteroidales	Prevotellaceae	Prevotella	copri
c9ec8ca5a3fbbef622e7080431a2ef8f	E16	1076	05/21/2013	Em	E16	2013 5	Fruit/Seed	Bacteria	Bacteroidetes	Bacteroidia	Bacteroidales	Prevotellaceae	Prevotella	copri
808c32ebe7fd07c7003f2a080ab7c8f1	E10	1075	04/07/2013	Em	E10	2013 4	Leaf	Bacteria	Actinobacteria	Coriobacteriia	Coriobacteriales	Coriobacteriaceae
a16779780775c8134047a797580b7c92	E13	1075	05/27/2013	Em	E13	2013 5	Fruit/Seed	Bacteria	Bacteroidetes	Bacteroidia	Bacteroidales	Prevotellaceae	Prevotella	copri
560cb44a2f7470cb0774b0cf944ed7bc	B15	1074	10/31/2012	Bo	B15	2012 10	Fruit/Seed	Bacteria	Firmicutes	Clostridia	Clostridiales	Ruminococcaceae
08b07213aaee44368e7acbcc44b9d9be	E17	1073	02/11/2013	Em	E17	2013 2	Leaf	Bacteria	Firmicutes	Clostridia	Clostridiales
0b469ce0cb73bee4053c2d28c114044d	E5	1073	06/29/2013	Em	E5	2013 6	Fruit/Seed	Bacteria	Firmicutes	Clostridia	Clostridiales
9a2852fb55bdba4a8bbe41020b82ade4	F20	1073	10/16/2012	Fl	F20	2012 10	Fruit/Seed	Bacteria	Firmicutes	Clostridia	Clostridiales
ebf8cde79002305d38f500e52ca8b76a	E4	1073	06/29/2013	Em	E4	2013 6	Fruit/Seed	Bacteria	Firmicutes	Clostridia	Clostridiales	Lachnospiraceae
6dd112284ccfa1b2da740307f277f15c	B2	1071	07/10/2013	Bo	B2	2013 7	Invertebrate	Bacteria	Firmicutes	Clostridia	Clostridiales
7f952590452d9067a25d76377f4c5b0a	E5	1071	06/29/2013	Em	E5	2013 6	Fruit/Seed	Bacteria	Firmicutes	Clostridia	Clostridiales	Lachnospiraceae	Roseburia	faecis
ebab3fe9068084d45097061600cb52dd	B22	1071	11/23/2012	Bo	B22	2012 11	Fruit/Seed	Bacteria	Firmicutes	Clostridia	Clostridiales	Lachnospiraceae
101f2e69890eb9cfa43b17fc110501a5	F27	1070	02/03/2013	Fl	F27	2013 2	Leaf	Bacteria	Firmicutes	Clostridia	Clostridiales
ac1b7ac60c561bc1e54a4c8d345e02cf	E18	1069	05/21/2013	Em	E18	2013 5	Fruit/Seed	Bacteria	Firmicutes	Clostridia	Clostridiales	Ruminococcaceae	Faecalibacterium	prausnitzii
ade105fae0a3afced2bdd351c7205414	F21	1069	07/11/2013	Fl	F21	2013 7	Invertebrate	Bacteria	Firmicutes	Clostridia	Clostridiales
c76e47399f4f880bfba93cf5be2b89ae	B4	1069	04/03/2013	Bo	B4	2013 4	Leaf	Bacteria	Bacteroidetes	Bacteroidia	Bacteroidales	[Paraprevotellaceae]	[Prevotella]
f54360f44dcf44016a7268354f25537c	E21	1069	09/27/2013	Em	E21	2013 9	Fruit/Seed	Bacteria	Firmicutes	Clostridia	Clostridiales	Lachnospiraceae	Butyrivibrio	crossotus
4d6004cd7725fcac9d28d3e01102694d	E8	1068	04/08/2013	Em	E8	2013 4	Leaf	Bacteria
5bc95d96747a5a455ea517ee6f8ae22a	F13	1068	03/04/2013	Fl	F13	2013 3	Leaf	Bacteria	Firmicutes	Clostridia	Clostridiales
7180087945268610b974f2d7a7cb703c	F17	1067	02/21/2013	Fl	F17	2013 2	Leaf	Bacteria	Bacteroidetes	Bacteroidia	Bacteroidales	Prevotellaceae	Prevotella	copri
8160bc8175f9af29d86ac3428bd557dd	F7	1067	11/09/2012	Fl	F7	2012 11	Fruit/Seed	Bacteria	Firmicutes	Clostridia	Clostridiales	Ruminococcaceae
bd22827defde44d57098728ea10d571d	E3	1067	11/19/2012	Em	E3	2012 11	Fruit/Seed	Bacteria	Firmicutes	Clostridia	Clostridiales	Lachnospiraceae	Blautia
f0a8766ae1b895d723bebfb3a6a9ba91	F20	1067	10/16/2012	Fl	F20	2012 10	Fruit/Seed	Bacteria	Firmicutes	Clostridia	Clostridiales	Ruminococcaceae
d8ea519389c75d08405ae38de524edda	F13	1065	03/04/2013	Fl	F13	2013 3	Leaf	Bacteria	Firmicutes	Clostridia	Clostridiales	Ruminococcaceae
0b3615c7e31552230fd35053b21b76cb	E14	1064	01/28/2013	Em	E14	2013 1	Leaf	Bacteria	Bacteroidetes	Bacteroidia	Bacteroidales	Prevotellaceae	Prevotella
67c04df862a72174a87dcca82f3ac271	B17	1063	05/24/2013	Bo	B17	2013 5	Fruit/Seed	Bacteria	Firmicutes	Erysipelotrichi	Erysipelotrichales	Erysipelotrichaceae
8ff0413251855e5327279a5bd65a684a	E20	1063	07/02/2013	Em	E20	2013 7	Invertebrate	Bacteria	Bacteroidetes	Bacteroidia	Bacteroidales	Prevotellaceae	Prevotella	copri
f89402748726f3699488f030cae8eae8	E6	1063	08/11/2013	Em	E6	2013 8	Invertebrate	Bacteria	Bacteroidetes	Bacteroidia	Bacteroidales	RF16
6058344053ba98e5cee807e20cb9d17b	E25	1062	06/04/2013	Em	E25	2013 6	Fruit/Seed	Bacteria	Bacteroidetes	Bacteroidia	Bacteroidales	Prevotellaceae	Prevotella	copri
e49cd137cfb9f2a1faf49ae4ec117b43	B13	1060	12/12/2012	Bo	B13	2012 12	Fruit/Seed	Bacteria	Firmicutes	Clostridia	Clostridiales	Ruminococcaceae
b55120f4657085244b5d0b9c8ab46225	E28	1059	10/16/2013	Em	E28	2013 10	Fruit/Seed	Bacteria	Firmicutes	Erysipelotrichi	Erysipelotrichales	Erysipelotrichaceae
bf3708570f569a184280ecc504b16f56	B18	1059	03/13/2013	Bo	B18	2013 3	Leaf	Bacteria
f8b763abc4bc5e2b6ae5ae5ef4a9b2cf	B17	1059	05/24/2013	Bo	B17	2013 5	Fruit/Seed	Bacteria	Firmicutes	Clostridia	Clostridiales	Lachnospiraceae	Dorea
676534958c35d359a2ec5af645ddbd91	B9	1058	07/04/2013	Bo	B9	2013 7	Invertebrate	Bacteria	Firmicutes	Clostridia	Clostridiales
869d1bec1654c7594d7f0e83ab6d68a7	B5	1058	05/30/2013	Bo	B5	2013 5	Fruit/Seed	Bacteria	Tenericutes	Mollicutes	Anaeroplasmatales	Anaeroplasmataceae	Anaeroplasma
a388aef7c681180496a6df184fc89752	F26	1057	07/08/2013	Fl	F26	2013 7	Invertebrate	Bacteria	Firmicutes	Clostridia	Clostridiales	Ruminococcaceae
bb16e5b5503f4c71088c0965686f539a	F26	1057	07/08/2013	Fl	F26	2013 7	Invertebrate	Bacteria	Firmicutes	Clostridia	Clostridiales	Clostridiaceae	Clostridium	paraputrificum
5bce8e077b58d67f4d5ae21af826ab96	E7	1056	08/05/2013	Em	E7	2013 8	Invertebrate	Bacteria	Firmicutes	Clostridia	Clostridiales	Lachnospiraceae
e490a1eab724f8e0f5da78c22987a79b	E14	1056	01/28/2013	Em	E14	2013 1	Leaf	Bacteria	Firmicutes	Clostridia	Clostridiales	Ruminococcaceae
19b1c8ca5144c66ffdc8b9f27ea18df7	E5	1055	06/29/2013	Em	E5	2013 6	Fruit/Seed	Bacteria	Firmicutes	Clostridia	Clostridiales	Lachnospiraceae	Lachnospira
650196fe304e4c927f96a4ede3b6f240	B4	1055	04/03/2013	Bo	B4	2013 4	Leaf	Bacteria	Firmicutes	Clostridia	Clostridiales	Ruminococcaceae	Ruminococcus
820f21658859c3f6141e60a01c2bcd72	E10	1055	04/07/2013	Em	E10	2013 4	Leaf	Bacteria	Bacteroidetes	Bacteroidia	Bacteroidales	Prevotellaceae	Prevotella	copri
d6fef9ae641b775018e44da072741ca4	E7	1054	08/05/2013	Em	E7	2013 8	Invertebrate	Bacteria	Firmicutes	Clostridia	Clostridiales
3c0cac15c42069f113390c8d0cc9283c	F19	1053	08/08/2013	Fl	F19	2013 8	Invertebrate	Bacteria	Firmicutes	Clostridia	Clostridiales
b55120f4657085244b5d0b9c8ab46225	E2	1053	07/02/2013	Em	E2	2013 7	Invertebrate	Bacteria	Firmicutes	Erysipelotrichi	Erysipelotrichales	Erysipelotrichaceae
3d86ff78aa73bf1bc725dffc3ff14a39	E14	1052	01/28/2013	Em	E14	2013 1	Leaf	Bacteria	Bacteroidetes	Bacteroidia	Bacteroidales	Prevotellaceae	Prevotella
d6fef9ae641b775018e44da072741ca4	F15	1052	03/11/2013	Fl	F15	2013 3	Leaf	Bacteria	Firmicutes	Clostridia	Clostridiales
3e630df376192085461b3a27dbe8d3b3	E21	1051	09/27/2013	Em	E21	2013 9	Fruit/Seed	Bacteria	Actinobacteria	Coriobacteriia	Coriobacteriales	Coriobacteriaceae
888cfd7c7ab95045d10c8462cb01cbcd	F16	1051	03/13/2013	Fl	F16	2013 3	Leaf	Bacteria	Firmicutes	Clostridia	Clostridiales	Ruminococcaceae
1d08cfc7d5240b78e8ce7fa7a60fedb2	E10	1050	04/07/2013	Em	E10	2013 4	Leaf	Bacteria	Bacteroidetes	Bacteroidia	Bacteroidales	Prevotellaceae	Prevotella	copri
abf797683e46d6b2cf5e987ace89befc	E3	1049	11/19/2012	Em	E3	2012 11	Fruit/Seed	Bacteria	Firmicutes	Clostridia	Clostridiales
b5ac10fc80ecc59c8657f7c53066504f	E14	1049	01/28/2013	Em	E14	2013 1	Leaf	Bacteria	Firmicutes	Clostridia	Clostridiales
ef038c9414aef929b2d0d0a9fffea5ca	F14	1049	05/17/2013	Fl	F14	2013 5	Fruit/Seed	Bacteria	Firmicutes	Clostridia	Clostridiales	Ruminococcaceae
287bb4de658d0a4885462fafecb26f79	E17	1048	02/11/2013	Em	E17	2013 2	Leaf	Bacteria	Firmicutes	Clostridia	Clostridiales
41269e2d4fbd1a467adb3f2a69162f53	F19	1048	08/08/2013	Fl	F19	2013 8	Invertebrate	Bacteria	Firmicutes	Clostridia	Clostridiales	Ruminococcaceae
0b3615c7e31552230fd35053b21b76cb	B11	1046	02/14/2013	Bo	B11	2013 2	Leaf	Bacteria	Bacteroidetes	Bacteroidia	Bacteroidales	Prevotellaceae	Prevotella
a79c5e5d2e5b2822449d5d060ec3e247	F8	1046	03/11/2013	Fl	F8	2013 3	Leaf	Bacteria	Tenericutes	Mollicutes	Anaeroplasmatales	Anaeroplasmataceae
22de9924aebe668a099b6103782a3e1e	B6	1045	10/21/2012	Bo	B6	2012 10	Fruit/Seed	Bacteria	Firmicutes	Clostridia	Clostridiales	Ruminococcaceae
538d6e83187317947e2405aff19e016e	B11	1045	02/14/2013	Bo	B11	2013 2	Leaf	Bacteria	Spirochaetes	Spirochaetes	Spirochaetales	Spirochaetaceae	Treponema
c76e47399f4f880bfba93cf5be2b89ae	F15	1044	03/11/2013	Fl	F15	2013 3	Leaf	Bacteria	Bacteroidetes	Bacteroidia	Bacteroidales	[Paraprevotellaceae]	[Prevotella]
a0a1692880a7f13e3ca1d1771bf8fe83	E3	1042	11/19/2012	Em	E3	2012 11	Fruit/Seed	Bacteria	Firmicutes	Clostridia	Clostridiales	Lachnospiraceae	Coprococcus
e945e6df5129d0210323df23432a8bad	B5	1042	05/30/2013	Bo	B5	2013 5	Fruit/Seed	Bacteria	Firmicutes	Clostridia	Clostridiales	Ruminococcaceae	Faecalibacterium	prausnitzii
5f39e783b1686a7079e867234bae3b22	F23	1041	08/03/2013	Fl	F23	2013 8	Invertebrate	Bacteria	Firmicutes	Clostridia	Clostridiales	Ruminococcaceae	Oscillospira
135cef5a508bc51ede0ee816e5b1a370	E20	1040	07/02/2013	Em	E20	2013 7	Invertebrate	Bacteria	Firmicutes	Clostridia	Clostridiales	Ruminococcaceae
1b382284afb07392edaca7496acdb6ed	E25	1040	06/04/2013	Em	E25	2013 6	Fruit/Seed	Bacteria	Firmicutes	Bacilli	Lactobacillales	Lactobacillaceae	Lactobacillus	mucosae
5b134cf8d5bdb6b87fa83465bb4e8a0f	B2	1040	07/10/2013	Bo	B2	2013 7	Invertebrate	Bacteria	Firmicutes	Clostridia	Clostridiales	Lachnospiraceae
b0f4e297c6eed60837b2a0a7e5b80f39	E21	1038	09/27/2013	Em	E21	2013 9	Fruit/Seed	Bacteria	Firmicutes	Clostridia	Clostridiales	Ruminococcaceae	Ruminococcus
820f21658859c3f6141e60a01c2bcd72	F19	1037	08/08/2013	Fl	F19	2013 8	Invertebrate	Bacteria	Bacteroidetes	Bacteroidia	Bacteroidales	Prevotellaceae	Prevotella	copri
e97a367359a9631d68b138cc9c3053ec	B22	1037	11/23/2012	Bo	B22	2012 11	Fruit/Seed	Bacteria	Firmicutes	Bacilli	Lactobacillales	Enterococcaceae	Enterococcus
f8b763abc4bc5e2b6ae5ae5ef4a9b2cf	E17	1037	02/11/2013	Em	E17	2013 2	Leaf	Bacteria	Firmicutes	Clostridia	Clostridiales	Lachnospiraceae	Dorea
394c9575b927e786fde0cf19eb633275	B2	1036	07/10/2013	Bo	B2	2013 7	Invertebrate	Bacteria	Firmicutes	Clostridia	Clostridiales	Lachnospiraceae
f2e66b84ca21baa26b01846b7d878251	E17	1036	02/11/2013	Em	E17	2013 2	Leaf	Bacteria	Firmicutes	Clostridia	Clostridiales	Ruminococcaceae
f7890118bfbe1526806adbcbdb7172d6	B9	1036	07/04/2013	Bo	B9	2013 7	Invertebrate	Bacteria	Firmicutes	Clostridia	Clostridiales	Lachnospiraceae	Coprococcus
0b469ce0cb73bee4053c2d28c114044d	E4	1035	06/29/2013	Em	E4	2013 6	Fruit/Seed	Bacteria	Firmicutes	Clostridia	Clostridiales
82dfb7dd709c50cd802fa224699bfd4e	B27	1035	10/06/2013	Bo	B27	2013 10	Fruit/Seed	Bacteria	Firmicutes	Clostridia	Clostridiales	Lachnospiraceae	Blautia
de7b996f3e910224995eddf87d815aef	E15	1031	04/08/2013	Em	E15	2013 4	Leaf	Bacteria	Firmicutes	Erysipelotrichi	Erysipelotrichales	Erysipelotrichaceae	Bulleidia	p-1630-c5
1d08cfc7d5240b78e8ce7fa7a60fedb2	E13	1030	05/27/2013	Em	E13	2013 5	Fruit/Seed	Bacteria	Bacteroidetes	Bacteroidia	Bacteroidales	Prevotellaceae	Prevotella	copri
92e87bc523272f7e21c10e81d7957327	B13	1030	12/12/2012	Bo	B13	2012 12	Fruit/Seed	Bacteria	Bacteroidetes	Bacteroidia	Bacteroidales	Prevotellaceae	Prevotella	copri
0947431a0ed0ba47bd27c80b2bd1ca33	E1	1029	07/05/2013	Em	E1	2013 7	Invertebrate	Bacteria	Firmicutes	Clostridia	Clostridiales	Ruminococcaceae
4d6004cd7725fcac9d28d3e01102694d	E17	1029	02/11/2013	Em	E17	2013 2	Leaf	Bacteria
002a4029e315b725b7e4c5cf97ca2304	B16	1028	10/26/2012	Bo	B16	2012 10	Fruit/Seed	Bacteria	Firmicutes	Clostridia	Clostridiales	Ruminococcaceae
14994451ae0394d6ef7eb02bbf714629	E3	1028	11/19/2012	Em	E3	2012 11	Fruit/Seed	Bacteria	Bacteroidetes	Bacteroidia	Bacteroidales	Prevotellaceae	Prevotella	copri
7b1ab8a83a471b1ff2c8b556d61777bd	B18	1028	03/13/2013	Bo	B18	2013 3	Leaf	Bacteria	Firmicutes	Clostridia	Clostridiales	Ruminococcaceae
dd5d45e36f78824604c1413673a5b4ba	E5	1028	06/29/2013	Em	E5	2013 6	Fruit/Seed	Bacteria	Firmicutes	Clostridia	Clostridiales	Lachnospiraceae	Roseburia	faecis
332db31da994e0375c9d725a1ec4facb	E25	1027	06/04/2013	Em	E25	2013 6	Fruit/Seed	Bacteria	Bacteroidetes	Bacteroidia	Bacteroidales	Prevotellaceae	Prevotella	copri
538d6e83187317947e2405aff19e016e	F1	1027	03/09/2013	Fl	F1	2013 3	Leaf	Bacteria	Spirochaetes	Spirochaetes	Spirochaetales	Spirochaetaceae	Treponema
0bcea727e31ca06b65cfa97464ae222b	E25	1025	06/04/2013	Em	E25	2013 6	Fruit/Seed	Bacteria	Bacteroidetes	Bacteroidia	Bacteroidales	[Paraprevotellaceae]	[Prevotella]
a76f504884e1d23e93e453699409b515	F15	1025	03/11/2013	Fl	F15	2013 3	Leaf	Bacteria	Firmicutes	Clostridia	Clostridiales	Lachnospiraceae	Coprococcus
14994451ae0394d6ef7eb02bbf714629	E2	1024	07/02/2013	Em	E2	2013 7	Invertebrate	Bacteria	Bacteroidetes	Bacteroidia	Bacteroidales	Prevotellaceae	Prevotella	copri
b1c7bad5a851d15c36e990738252ca79	E17	1024	02/11/2013	Em	E17	2013 2	Leaf	Bacteria	Firmicutes	Clostridia	Clostridiales
efa20830cf2e0d0a9c9fce256a9159af	B16	1024	10/26/2012	Bo	B16	2012 10	Fruit/Seed	Bacteria	Bacteroidetes	Bacteroidia	Bacteroidales	RF16
f7890118bfbe1526806adbcbdb7172d6	B18	1024	03/13/2013	Bo	B18	2013 3	Leaf	Bacteria	Firmicutes	Clostridia	Clostridiales	Lachnospiraceae	Coprococcus
14994451ae0394d6ef7eb02bbf714629	E9	1023	07/16/2013	Em	E9	2013 7	Invertebrate	Bacteria	Bacteroidetes	Bacteroidia	Bacteroidales	Prevotellaceae	Prevotella	copri
356948da44de5bfc6db483a4a45fef62	E1	1022	07/05/2013	Em	E1	2013 7	Invertebrate	Bacteria	Firmicutes	Clostridia	Clostridiales	Lachnospiraceae	Roseburia
ef038c9414aef929b2d0d0a9fffea5ca	B18	1021	03/13/2013	Bo	B18	2013 3	Leaf	Bacteria	Firmicutes	Clostridia	Clostridiales	Ruminococcaceae
552e912f22f0a3ca78793cb35c32e5a4	B25	1020	01/19/2013	Bo	B25	2013 1	Leaf	Bacteria	Firmicutes	Clostridia	Clostridiales	Lachnospiraceae	Blautia
6cfe6b77d90a0fc0496047f0faacbad8	B4	1020	04/03/2013	Bo	B4	2013 4	Leaf	Bacteria	Firmicutes	Erysipelotrichi	Erysipelotrichales	Erysipelotrichaceae	Bulleidia	p-1630-c5
cadb745f9e3c50bfee3fc75be735fed8	F25	1020	09/26/2013	Fl	F25	2013 9	Fruit/Seed	Bacteria	Bacteroidetes	Bacteroidia	Bacteroidales	Prevotellaceae	Prevotella
e0c6cf236eb877a0f3d21d56e809167e	B8	1020	03/13/2013	Bo	B8	2013 3	Leaf	Bacteria	Spirochaetes	Spirochaetes	Spirochaetales	Spirochaetaceae	Treponema
0a181a70878494aa3fba6aa6fa3720d1	B13	1019	12/12/2012	Bo	B13	2012 12	Fruit/Seed	Bacteria	Bacteroidetes	Bacteroidia	Bacteroidales	Prevotellaceae	Prevotella	copri
8dd3b348ce3ab44acf39fb36ccab7580	E22	1017	08/07/2013	Em	E22	2013 8	Invertebrate	Bacteria	Bacteroidetes	Bacteroidia	Bacteroidales
987152cb084a1b3b067708a1ac894f35	E23	1017	11/14/2012	Em	E23	2012 11	Fruit/Seed	Bacteria	Proteobacteria	Gammaproteobacteria	Aeromonadales	Succinivibrionaceae	Succinivibrio
ac1b7ac60c561bc1e54a4c8d345e02cf	F23	1017	08/03/2013	Fl	F23	2013 8	Invertebrate	Bacteria	Firmicutes	Clostridia	Clostridiales	Ruminococcaceae	Faecalibacterium	prausnitzii
b7ac87fff8dd5ee9d7b8d80385d45b5a	F25	1017	09/26/2013	Fl	F25	2013 9	Fruit/Seed	Bacteria	Bacteroidetes	Bacteroidia	Bacteroidales	Prevotellaceae	Prevotella	copri
598000ecc6f83471f5e10bab253aacc0	F20	1016	10/16/2012	Fl	F20	2012 10	Fruit/Seed	Bacteria	Firmicutes	Clostridia	Clostridiales	Lachnospiraceae	Blautia
13ad5f4b7055b17f4755b8fed5593ca0	E4	1015	06/29/2013	Em	E4	2013 6	Fruit/Seed	Bacteria	Firmicutes	Clostridia	Clostridiales	Lachnospiraceae
79ea45e71548b498cd0e4a9470254487	B2	1015	07/10/2013	Bo	B2	2013 7	Invertebrate	Bacteria	Firmicutes	Clostridia	Clostridiales	Lachnospiraceae	Blautia
c9ec8ca5a3fbbef622e7080431a2ef8f	F22	1015	01/29/2013	Fl	F22	2013 1	Leaf	Bacteria	Bacteroidetes	Bacteroidia	Bacteroidales	Prevotellaceae	Prevotella	copri
8ff0413251855e5327279a5bd65a684a	F9	1014	04/10/2013	Fl	F9	2013 4	Leaf	Bacteria	Bacteroidetes	Bacteroidia	Bacteroidales	Prevotellaceae	Prevotella	copri
36e9a075959dbb8d37dbefa0605d3fb5	B22	1013	11/23/2012	Bo	B22	2012 11	Fruit/Seed	Bacteria	Firmicutes	Clostridia	Clostridiales	Lachnospiraceae	Coprococcus
73386c25132261840697fad83eb25a89	F7	1013	11/09/2012	Fl	F7	2012 11	Fruit/Seed	Bacteria	Firmicutes	Clostridia	Clostridiales	Ruminococcaceae
24b34e548cb9556e73536fca01ea13b4	F16	1012	03/13/2013	Fl	F16	2013 3	Leaf	Bacteria	Bacteroidetes	Bacteroidia	Bacteroidales	S24-7
3c0cac15c42069f113390c8d0cc9283c	E5	1012	06/29/2013	Em	E5	2013 6	Fruit/Seed	Bacteria	Firmicutes	Clostridia	Clostridiales
4be5af8d3fdbafbef34fcfbe51b4bbb6	B4	1012	04/03/2013	Bo	B4	2013 4	Leaf	Bacteria	Bacteroidetes	Bacteroidia	Bacteroidales	Prevotellaceae	Prevotella
5e602e5860c46f0533874bdeeaf66e40	F21	1011	07/11/2013	Fl	F21	2013 7	Invertebrate	Bacteria	Bacteroidetes	Bacteroidia	Bacteroidales
80d741f25e19f58b1444452b250d53f0	F26	1011	07/08/2013	Fl	F26	2013 7	Invertebrate	Bacteria	Firmicutes	Clostridia	Clostridiales	Lachnospiraceae
de7b996f3e910224995eddf87d815aef	E12	1011	03/06/2013	Em	E12	2013 3	Leaf	Bacteria	Firmicutes	Erysipelotrichi	Erysipelotrichales	Erysipelotrichaceae	Bulleidia	p-1630-c5
0ab19a16223ddca93a59a4fa7bd68d10	E25	1010	06/04/2013	Em	E25	2013 6	Fruit/Seed	Bacteria	Firmicutes	Bacilli	Lactobacillales	Lactobacillaceae	Lactobacillus	mucosae
3a993f798ecff9531a8bd48c7b33b71c	F5	1010	04/10/2013	Fl	F5	2013 4	Leaf	Bacteria	Firmicutes	Clostridia	Clostridiales	Ruminococcaceae	Ruminococcus
67c04df862a72174a87dcca82f3ac271	B10	1009	06/03/2013	Bo	B10	2013 6	Fruit/Seed	Bacteria	Firmicutes	Erysipelotrichi	Erysipelotrichales	Erysipelotrichaceae
d03903a45c6fa40b43223de54716c491	F20	1008	10/16/2012	Fl	F20	2012 10	Fruit/Seed	Bacteria	Firmicutes	Clostridia	Clostridiales
92e87bc523272f7e21c10e81d7957327	B2	1007	07/10/2013	Bo	B2	2013 7	Invertebrate	Bacteria	Bacteroidetes	Bacteroidia	Bacteroidales	Prevotellaceae	Prevotella	copri
0f1f4870966af82bf2a409304eb5c921	E7	1006	08/05/2013	Em	E7	2013 8	Invertebrate	Bacteria	Firmicutes	Clostridia	Clostridiales	Ruminococcaceae
ed5887f77f7a665bdbb787105748ca23	E23	1006	11/14/2012	Em	E23	2012 11	Fruit/Seed	Bacteria	Firmicutes	Clostridia	Clostridiales	Peptostreptococcaceae
1d08cfc7d5240b78e8ce7fa7a60fedb2	E12	1005	03/06/2013	Em	E12	2013 3	Leaf	Bacteria	Bacteroidetes	Bacteroidia	Bacteroidales	Prevotellaceae	Prevotella	copri
70a19ae18983c21b5dc543b7de006b1a	F8	1004	03/11/2013	Fl	F8	2013 3	Leaf	Bacteria	Actinobacteria	Coriobacteriia	Coriobacteriales	Coriobacteriaceae
92e87bc523272f7e21c10e81d7957327	F14	1004	05/17/2013	Fl	F14	2013 5	Fruit/Seed	Bacteria	Bacteroidetes	Bacteroidia	Bacteroidales	Prevotellaceae	Prevotella	copri
375a9a7f2e0e4afdd86e34a035977652	B18	1003	03/13/2013	Bo	B18	2013 3	Leaf	Bacteria	Actinobacteria	Coriobacteriia	Coriobacteriales	Coriobacteriaceae
67c04df862a72174a87dcca82f3ac271	E10	1002	04/07/2013	Em	E10	2013 4	Leaf	Bacteria	Firmicutes	Erysipelotrichi	Erysipelotrichales	Erysipelotrichaceae
0b0f9869777aa94bcae2aac08f025f55	B22	1001	11/23/2012	Bo	B22	2012 11	Fruit/Seed	Bacteria	Firmicutes	Clostridia	Clostridiales	Veillonellaceae	Dialister
54f66b16a9fb9eaffe877bbacc578743	E4	1001	06/29/2013	Em	E4	2013 6	Fruit/Seed	Bacteria	Firmicutes	Clostridia	Clostridiales	Lachnospiraceae	Blautia
6dd112284ccfa1b2da740307f277f15c	F24	1000	07/10/2013	Fl	F24	2013 7	Invertebrate	Bacteria	Firmicutes	Clostridia	Clostridiales
de7b996f3e910224995eddf87d815aef	B4	1000	04/03/2013	Bo	B4	2013 4	Leaf	Bacteria	Firmicutes	Erysipelotrichi	Erysipelotrichales	Erysipelotrichaceae	Bulleidia	p-1630-c5
326135ac1af1feac6bc1a50d5beb85f7	B4	999	04/03/2013	Bo	B4	2013 4	Leaf	Bacteria	Firmicutes	Clostridia	Clostridiales	Ruminococcaceae
98fc12048ecfca4f5edea5f97bbe524a	E15	999	04/08/2013	Em	E15	2013 4	Leaf	Bacteria	Bacteroidetes	Bacteroidia	Bacteroidales	Prevotellaceae	Prevotella
bcfbbd71d556a2420e8c61f33598fc2d	B7	998	10/30/2012	Bo	B7	2012 10	Fruit/Seed	Bacteria	Firmicutes	Clostridia	Clostridiales	Ruminococcaceae	Ruminococcus
f2f4fedff35bb4016f8d9e842bc21575	B15	998	10/31/2012	Bo	B15	2012 10	Fruit/Seed	Bacteria	Bacteroidetes	Bacteroidia	Bacteroidales	S24-7
7180087945268610b974f2d7a7cb703c	E10	997	04/07/2013	Em	E10	2013 4	Leaf	Bacteria	Bacteroidetes	Bacteroidia	Bacteroidales	Prevotellaceae	Prevotella	copri
808c32ebe7fd07c7003f2a080ab7c8f1	B23	997	04/11/2013	Bo	B23	2013 4	Leaf	Bacteria	Actinobacteria	Coriobacteriia	Coriobacteriales	Coriobacteriaceae
f35d806f60dd2c0a32a5e1927166ddc6	E12	997	03/06/2013	Em	E12	2013 3	Leaf	Bacteria	Firmicutes	Erysipelotrichi	Erysipelotrichales	Erysipelotrichaceae
380ab4f30e18d5427888c6284b85cd24	E4	996	06/29/2013	Em	E4	2013 6	Fruit/Seed	Bacteria	Firmicutes	Clostridia	Clostridiales	Lachnospiraceae	Dorea	longicatena
9c872506e74582eea5fea6e6b4471a5c	E25	995	06/04/2013	Em	E25	2013 6	Fruit/Seed	Bacteria	Firmicutes	Clostridia	Clostridiales	Lachnospiraceae	Anaerostipes
184ebf110e95de4e45bafc5620461580	F20	994	10/16/2012	Fl	F20	2012 10	Fruit/Seed	Bacteria	Firmicutes	Clostridia	Clostridiales	Ruminococcaceae	Faecalibacterium	prausnitzii
332db31da994e0375c9d725a1ec4facb	E17	994	02/11/2013	Em	E17	2013 2	Leaf	Bacteria	Bacteroidetes	Bacteroidia	Bacteroidales	Prevotellaceae	Prevotella	copri
538d6e83187317947e2405aff19e016e	B17	994	05/24/2013	Bo	B17	2013 5	Fruit/Seed	Bacteria	Spirochaetes	Spirochaetes	Spirochaetales	Spirochaetaceae	Treponema
6611fd0c820563eb5055255f31c0b92a	F26	994	07/08/2013	Fl	F26	2013 7	Invertebrate	Bacteria	Firmicutes	Clostridia	Clostridiales	Lachnospiraceae
ac1b7ac60c561bc1e54a4c8d345e02cf	E7	994	08/05/2013	Em	E7	2013 8	Invertebrate	Bacteria	Firmicutes	Clostridia	Clostridiales	Ruminococcaceae	Faecalibacterium	prausnitzii
b55120f4657085244b5d0b9c8ab46225	F28	994	10/10/2013	Fl	F28	2013 10	Fruit/Seed	Bacteria	Firmicutes	Erysipelotrichi	Erysipelotrichales	Erysipelotrichaceae
ed5887f77f7a665bdbb787105748ca23	F10	993	11/19/2012	Fl	F10	2012 11	Fruit/Seed	Bacteria	Firmicutes	Clostridia	Clostridiales	Peptostreptococcaceae
fc7ee1af175451c76f08d372e4005a35	E15	993	04/08/2013	Em	E15	2013 4	Leaf	Bacteria	Firmicutes	Clostridia	Clostridiales
578e2f3f907d96323f31ddddfcbbf9db	B4	992	04/03/2013	Bo	B4	2013 4	Leaf	Bacteria	Firmicutes	Clostridia	Clostridiales	Ruminococcaceae	Faecalibacterium	prausnitzii
1b2d1c998bb3c635ec755df67669c3ac	F7	990	11/09/2012	Fl	F7	2012 11	Fruit/Seed	Bacteria	Firmicutes	Clostridia	Clostridiales	Ruminococcaceae	Ruminococcus
bdf5857aba6e9a9df7b8460fc07514e9	F20	990	10/16/2012	Fl	F20	2012 10	Fruit/Seed	Bacteria	Firmicutes	Clostridia	Clostridiales	Ruminococcaceae
3c58e25d3a9a683666db2f460352c7fa	E4	989	06/29/2013	Em	E4	2013 6	Fruit/Seed	Bacteria	Firmicutes	Clostridia	Clostridiales	Lachnospiraceae
d65be5ab47b0e5a94946e96b46a6e9b4	B9	989	07/04/2013	Bo	B9	2013 7	Invertebrate	Bacteria	Firmicutes	Bacilli	Lactobacillales	Streptococcaceae	Streptococcus
14994451ae0394d6ef7eb02bbf714629	E14	988	01/28/2013	Em	E14	2013 1	Leaf	Bacteria	Bacteroidetes	Bacteroidia	Bacteroidales	Prevotellaceae	Prevotella	copri
55e3fc682c84f967dac65fa5469d9a80	B5	988	05/30/2013	Bo	B5	2013 5	Fruit/Seed	Bacteria	Proteobacteria	Alphaproteobacteria	RF32
a76f504884e1d23e93e453699409b515	F24	988	07/10/2013	Fl	F24	2013 7	Invertebrate	Bacteria	Firmicutes	Clostridia	Clostridiales	Lachnospiraceae	Coprococcus
36e9a075959dbb8d37dbefa0605d3fb5	B6	987	10/21/2012	Bo	B6	2012 10	Fruit/Seed	Bacteria	Firmicutes	Clostridia	Clostridiales	Lachnospiraceae	Coprococcus
a76f504884e1d23e93e453699409b515	B6	987	10/21/2012	Bo	B6	2012 10	Fruit/Seed	Bacteria	Firmicutes	Clostridia	Clostridiales	Lachnospiraceae	Coprococcus
bd173c82f6cd840d73406c6ee16af04b	F19	987	08/08/2013	Fl	F19	2013 8	Invertebrate	Bacteria	Bacteroidetes	Bacteroidia	Bacteroidales	Prevotellaceae	Prevotella	copri
c9ec8ca5a3fbbef622e7080431a2ef8f	B12	987	05/22/2013	Bo	B12	2013 5	Fruit/Seed	Bacteria	Bacteroidetes	Bacteroidia	Bacteroidales	Prevotellaceae	Prevotella	copri
0212f896023f9922bfbef242813925f9	E29	986	10/18/2013	Em	E29	2013 10	Fruit/Seed	Bacteria	Firmicutes	Clostridia	Clostridiales	Ruminococcaceae
1c1b5ce8ec9c53b7e8e84e2e16f3f593	E11	986	04/16/2013	Em	E11	2013 4	Leaf	Bacteria	Firmicutes	Clostridia	Clostridiales	Lachnospiraceae	Coprococcus
a461bf22af3518d02d50bb6d6694bfdc	F27	985	02/03/2013	Fl	F27	2013 2	Leaf	Bacteria	Firmicutes	Clostridia	Clostridiales	Ruminococcaceae	Ruminococcus	flavefaciens
a76f504884e1d23e93e453699409b515	F1	985	03/09/2013	Fl	F1	2013 3	Leaf	Bacteria	Firmicutes	Clostridia	Clostridiales	Lachnospiraceae	Coprococcus
4138021e0e4003b7179d5cd363178f7f	F21	984	07/11/2013	Fl	F21	2013 7	Invertebrate	Bacteria	Bacteroidetes	Bacteroidia	Bacteroidales	S24-7
51282ecffd7df94ac996f7a88af4dfc7	F21	984	07/11/2013	Fl	F21	2013 7	Invertebrate	Bacteria	WPS-2
0dc61d321d634f605424a1b8af6549ac	F21	982	07/11/2013	Fl	F21	2013 7	Invertebrate	Bacteria	Firmicutes	Clostridia	Clostridiales	Ruminococcaceae
54a3f198406c27ae70dcb2ac01f2ff68	F6	982	11/18/2012	Fl	F6	2012 11	Fruit/Seed	Bacteria	Firmicutes	Clostridia	Clostridiales	Ruminococcaceae
99546c8c29ef531efd0bad06820c8f95	F27	982	02/03/2013	Fl	F27	2013 2	Leaf	Bacteria	Bacteroidetes	Bacteroidia	Bacteroidales	Prevotellaceae	Prevotella	copri
a45d98e91856cf502fda96b57e0519cd	F19	982	08/08/2013	Fl	F19	2013 8	Invertebrate	Bacteria	Firmicutes	Clostridia	Clostridiales	Lachnospiraceae
c9ec8ca5a3fbbef622e7080431a2ef8f	B11	981	02/14/2013	Bo	B11	2013 2	Leaf	Bacteria	Bacteroidetes	Bacteroidia	Bacteroidales	Prevotellaceae	Prevotella	copri
e7b048edd00132a9df55fa4f0908c9f6	F9	981	04/10/2013	Fl	F9	2013 4	Leaf	Bacteria	Firmicutes	Clostridia	Clostridiales
538d6e83187317947e2405aff19e016e	B19	980	10/26/2012	Bo	B19	2012 10	Fruit/Seed	Bacteria	Spirochaetes	Spirochaetes	Spirochaetales	Spirochaetaceae	Treponema
d8ea519389c75d08405ae38de524edda	E15	980	04/08/2013	Em	E15	2013 4	Leaf	Bacteria	Firmicutes	Clostridia	Clostridiales	Ruminococcaceae
e490a1eab724f8e0f5da78c22987a79b	E23	980	11/14/2012	Em	E23	2012 11	Fruit/Seed	Bacteria	Firmicutes	Clostridia	Clostridiales	Ruminococcaceae
54a3f198406c27ae70dcb2ac01f2ff68	F8	979	03/11/2013	Fl	F8	2013 3	Leaf	Bacteria	Firmicutes	Clostridia	Clostridiales	Ruminococcaceae
858bcc462bc7a50bb7bb4392df94594f	E25	979	06/04/2013	Em	E25	2013 6	Fruit/Seed	Bacteria	Bacteroidetes	Bacteroidia	Bacteroidales	Prevotellaceae	Prevotella
00789c0444c8fba7828cafe6f7f87513	E14	978	01/28/2013	Em	E14	2013 1	Leaf	Bacteria	Firmicutes	Clostridia	Clostridiales
7c60ad727a7858b80fb394e784b7704f	F14	978	05/17/2013	Fl	F14	2013 5	Fruit/Seed	Bacteria	Firmicutes	Clostridia	Clostridiales	Lachnospiraceae
bb4b2c0bb55ec4d4cd2a217bee25ccb4	B22	978	11/23/2012	Bo	B22	2012 11	Fruit/Seed	Bacteria	Firmicutes	Bacilli	Lactobacillales	Lactobacillaceae	Lactobacillus
36103b80a088839df72c01924e499f16	B16	977	10/26/2012	Bo	B16	2012 10	Fruit/Seed	Bacteria	Firmicutes	Clostridia	Clostridiales
818802576702bcc087081c15914e25d9	E3	976	11/19/2012	Em	E3	2012 11	Fruit/Seed	Bacteria	Firmicutes	Clostridia	Clostridiales
818802576702bcc087081c15914e25d9	F25	976	09/26/2013	Fl	F25	2013 9	Fruit/Seed	Bacteria	Firmicutes	Clostridia	Clostridiales
f39f1df44e4fd42a8698274a97b4893d	E22	976	08/07/2013	Em	E22	2013 8	Invertebrate	Bacteria	Firmicutes	Clostridia	Clostridiales	Lachnospiraceae	Blautia
6058344053ba98e5cee807e20cb9d17b	B4	975	04/03/2013	Bo	B4	2013 4	Leaf	Bacteria	Bacteroidetes	Bacteroidia	Bacteroidales	Prevotellaceae	Prevotella	copri
9655eb9b1bc8b88a5acc0a1036cd49d7	E17	975	02/11/2013	Em	E17	2013 2	Leaf	Bacteria	Firmicutes	Clostridia	Clostridiales	Ruminococcaceae	Faecalibacterium	prausnitzii
b09b9b8c5dd237514e46b44fdcba6114	F15	975	03/11/2013	Fl	F15	2013 3	Leaf	Bacteria	Firmicutes	Clostridia	Clostridiales	Ruminococcaceae
e0c6cf236eb877a0f3d21d56e809167e	F19	975	08/08/2013	Fl	F19	2013 8	Invertebrate	Bacteria	Spirochaetes	Spirochaetes	Spirochaetales	Spirochaetaceae	Treponema
f16f83998731274f00bce027c86062bf	F20	974	10/16/2012	Fl	F20	2012 10	Fruit/Seed	Bacteria	Firmicutes	Clostridia	Clostridiales	Lachnospiraceae	Blautia
d8ea519389c75d08405ae38de524edda	E13	973	05/27/2013	Em	E13	2013 5	Fruit/Seed	Bacteria	Firmicutes	Clostridia	Clostridiales	Ruminococcaceae
3f7a1cee3c4bfc1c7af2ed1771fdcd07	F25	972	09/26/2013	Fl	F25	2013 9	Fruit/Seed	Bacteria	Firmicutes	Clostridia	Clostridiales	Lachnospiraceae	Blautia
8dd3b348ce3ab44acf39fb36ccab7580	F19	972	08/08/2013	Fl	F19	2013 8	Invertebrate	Bacteria	Bacteroidetes	Bacteroidia	Bacteroidales
9f47e29cc73ece6e012068fd7a923876	E3	972	11/19/2012	Em	E3	2012 11	Fruit/Seed	Bacteria	Bacteroidetes	Bacteroidia	Bacteroidales	Prevotellaceae	Prevotella	copri
caf96e5c9f350e5979753e1db76abe9e	F7	972	11/09/2012	Fl	F7	2012 11	Fruit/Seed	Bacteria	Firmicutes	Clostridia	Clostridiales	Ruminococcaceae	Faecalibacterium	prausnitzii
184ebf110e95de4e45bafc5620461580	E3	971	11/19/2012	Em	E3	2012 11	Fruit/Seed	Bacteria	Firmicutes	Clostridia	Clostridiales	Ruminococcaceae	Faecalibacterium	prausnitzii
287e68ff74bcd2db97b9d58184fc04eb	E15	971	04/08/2013	Em	E15	2013 4	Leaf	Bacteria	Firmicutes	Clostridia	Clostridiales	Lachnospiraceae
a4d697d44e15c7922de9f496b2efd258	E11	971	04/16/2013	Em	E11	2013 4	Leaf	Bacteria	Bacteroidetes	Bacteroidia	Bacteroidales	Prevotellaceae	Prevotella
47804b44c8aed41b53a99e743c40dabe	F8	970	03/11/2013	Fl	F8	2013 3	Leaf	Bacteria	Firmicutes	Clostridia	Clostridiales	Ruminococcaceae	Oscillospira
73efc40cf0c48bf19d69a9085e3e3286	E15	970	04/08/2013	Em	E15	2013 4	Leaf	Bacteria	Actinobacteria	Coriobacteriia	Coriobacteriales	Coriobacteriaceae
a76f504884e1d23e93e453699409b515	B22	969	11/23/2012	Bo	B22	2012 11	Fruit/Seed	Bacteria	Firmicutes	Clostridia	Clostridiales	Lachnospiraceae	Coprococcus
b365bc67eddf452ffbd5b71850184d0d	E16	969	05/21/2013	Em	E16	2013 5	Fruit/Seed	Bacteria	Firmicutes	Clostridia	Clostridiales	Lachnospiraceae
e1476b3e1a06c15db35220c7e227db6c	B3	968	05/30/2013	Bo	B3	2013 5	Fruit/Seed	Bacteria	Firmicutes	Erysipelotrichi	Erysipelotrichales	Erysipelotrichaceae
f89402748726f3699488f030cae8eae8	B13	968	12/12/2012	Bo	B13	2012 12	Fruit/Seed	Bacteria	Bacteroidetes	Bacteroidia	Bacteroidales	RF16
0dc61d321d634f605424a1b8af6549ac	F23	967	08/03/2013	Fl	F23	2013 8	Invertebrate	Bacteria	Firmicutes	Clostridia	Clostridiales	Ruminococcaceae
c55cc42ee2deedee311e2eb0f73c8d22	E15	967	04/08/2013	Em	E15	2013 4	Leaf	Bacteria	Firmicutes	Clostridia	Clostridiales	Ruminococcaceae
fe2eb4997a4d29b884919782bf6a76ef	F9	967	04/10/2013	Fl	F9	2013 4	Leaf	Bacteria	Bacteroidetes	Bacteroidia	Bacteroidales
0b0f9869777aa94bcae2aac08f025f55	E8	966	04/08/2013	Em	E8	2013 4	Leaf	Bacteria	Firmicutes	Clostridia	Clostridiales	Veillonellaceae	Dialister
633aaedd0e01fd35fe5a8dcd2a853adb	E5	966	06/29/2013	Em	E5	2013 6	Fruit/Seed	Bacteria	Firmicutes	Clostridia	Clostridiales	Ruminococcaceae
d6fef9ae641b775018e44da072741ca4	B25	966	01/19/2013	Bo	B25	2013 1	Leaf	Bacteria	Firmicutes	Clostridia	Clostridiales
c9ec8ca5a3fbbef622e7080431a2ef8f	E17	965	02/11/2013	Em	E17	2013 2	Leaf	Bacteria	Bacteroidetes	Bacteroidia	Bacteroidales	Prevotellaceae	Prevotella	copri
3c998c0764dbb7ddd10691f913bd43f8	F21	964	07/11/2013	Fl	F21	2013 7	Invertebrate	Bacteria	Firmicutes	Clostridia	Clostridiales
bf5d856d8e253dd442398d52baf0bc29	F19	964	08/08/2013	Fl	F19	2013 8	Invertebrate	Bacteria	Bacteroidetes	Bacteroidia	Bacteroidales
24d989c05b531ccaf3bbcf9ac92fe3dc	E3	963	11/19/2012	Em	E3	2012 11	Fruit/Seed	Bacteria	Bacteroidetes	Bacteroidia	Bacteroidales	Prevotellaceae	Prevotella	copri
6dae05d2e43d75995fe2e57fd6a85524	E20	963	07/02/2013	Em	E20	2013 7	Invertebrate	Bacteria	Bacteroidetes	Bacteroidia	Bacteroidales	Prevotellaceae	Prevotella	copri
987152cb084a1b3b067708a1ac894f35	B14	963	11/19/2012	Bo	B14	2012 11	Fruit/Seed	Bacteria	Proteobacteria	Gammaproteobacteria	Aeromonadales	Succinivibrionaceae	Succinivibrio
ba3e854a1eef248920c4922e509b39a5	B6	963	10/21/2012	Bo	B6	2012 10	Fruit/Seed	Bacteria	Proteobacteria
d8ea519389c75d08405ae38de524edda	E18	963	05/21/2013	Em	E18	2013 5	Fruit/Seed	Bacteria	Firmicutes	Clostridia	Clostridiales	Ruminococcaceae
1d08cfc7d5240b78e8ce7fa7a60fedb2	F18	962	11/07/2012	Fl	F18	2012 11	Fruit/Seed	Bacteria	Bacteroidetes	Bacteroidia	Bacteroidales	Prevotellaceae	Prevotella	copri
79a55b5254e3ad5a58cee4f3871c9821	E4	962	06/29/2013	Em	E4	2013 6	Fruit/Seed	Bacteria	Firmicutes	Clostridia	Clostridiales	Ruminococcaceae
c55cc42ee2deedee311e2eb0f73c8d22	B2	962	07/10/2013	Bo	B2	2013 7	Invertebrate	Bacteria	Firmicutes	Clostridia	Clostridiales	Ruminococcaceae
784a7112a3a5f838a66518bc8fed1b02	F9	961	04/10/2013	Fl	F9	2013 4	Leaf	Bacteria	Firmicutes	Clostridia	Clostridiales
ed5887f77f7a665bdbb787105748ca23	B25	961	01/19/2013	Bo	B25	2013 1	Leaf	Bacteria	Firmicutes	Clostridia	Clostridiales	Peptostreptococcaceae
2298ebf584e5912b7992a620a1d36420	E8	960	04/08/2013	Em	E8	2013 4	Leaf	Bacteria	Firmicutes	Clostridia	Clostridiales
e21f65b56331caee55faa4a53112df54	F21	960	07/11/2013	Fl	F21	2013 7	Invertebrate	Bacteria
ae6915ca8c8cbe9020182e1265ee954a	B4	959	04/03/2013	Bo	B4	2013 4	Leaf	Bacteria	Firmicutes	Clostridia	Clostridiales
f183ac06f724355eea30f5b790ac17e2	E8	959	04/08/2013	Em	E8	2013 4	Leaf	Bacteria	Firmicutes	Clostridia	Clostridiales	Ruminococcaceae
70a19ae18983c21b5dc543b7de006b1a	B24	958	02/21/2013	Bo	B24	2013 2	Leaf	Bacteria	Actinobacteria	Coriobacteriia	Coriobacteriales	Coriobacteriaceae
911b602f248424fce572efffce147fa8	B4	958	04/03/2013	Bo	B4	2013 4	Leaf	Bacteria	Bacteroidetes	Bacteroidia	Bacteroidales	Prevotellaceae	Prevotella
633aaedd0e01fd35fe5a8dcd2a853adb	E4	957	06/29/2013	Em	E4	2013 6	Fruit/Seed	Bacteria	Firmicutes	Clostridia	Clostridiales	Ruminococcaceae
99546c8c29ef531efd0bad06820c8f95	E8	957	04/08/2013	Em	E8	2013 4	Leaf	Bacteria	Bacteroidetes	Bacteroidia	Bacteroidales	Prevotellaceae	Prevotella	copri
a565705beb443297bb5934184a617100	F25	957	09/26/2013	Fl	F25	2013 9	Fruit/Seed	Bacteria	Bacteroidetes	Bacteroidia	Bacteroidales	Prevotellaceae	Prevotella	copri
010285d215ca808ae3e4059576b0718d	F19	955	08/08/2013	Fl	F19	2013 8	Invertebrate	Bacteria	Firmicutes	Clostridia	Clostridiales	Ruminococcaceae
2561a0ed185ddb52f008f9fd355f6520	F25	955	09/26/2013	Fl	F25	2013 9	Fruit/Seed	Bacteria	Bacteroidetes	Bacteroidia	Bacteroidales	Prevotellaceae	Prevotella	copri
f2f4fedff35bb4016f8d9e842bc21575	E10	955	04/07/2013	Em	E10	2013 4	Leaf	Bacteria	Bacteroidetes	Bacteroidia	Bacteroidales	S24-7
7fa40661fb6f76127419436d1d0276ff	F27	954	02/03/2013	Fl	F27	2013 2	Leaf	Bacteria	Firmicutes	Clostridia	Clostridiales	Lachnospiraceae
edc0d6118121008d01df2aed949f9c0b	B5	954	05/30/2013	Bo	B5	2013 5	Fruit/Seed	Bacteria	Proteobacteria	Gammaproteobacteria	Enterobacteriales	Enterobacteriaceae	Escherichia	coli
cab6929a3ab9b37fb1391b10eb71b31d	F19	953	08/08/2013	Fl	F19	2013 8	Invertebrate	Bacteria	Firmicutes	Clostridia	Clostridiales	Ruminococcaceae
332db31da994e0375c9d725a1ec4facb	B10	952	06/03/2013	Bo	B10	2013 6	Fruit/Seed	Bacteria	Bacteroidetes	Bacteroidia	Bacteroidales	Prevotellaceae	Prevotella	copri
560cb44a2f7470cb0774b0cf944ed7bc	E11	952	04/16/2013	Em	E11	2013 4	Leaf	Bacteria	Firmicutes	Clostridia	Clostridiales	Ruminococcaceae
332db31da994e0375c9d725a1ec4facb	F9	951	04/10/2013	Fl	F9	2013 4	Leaf	Bacteria	Bacteroidetes	Bacteroidia	Bacteroidales	Prevotellaceae	Prevotella	copri
8ff0413251855e5327279a5bd65a684a	B25	951	01/19/2013	Bo	B25	2013 1	Leaf	Bacteria	Bacteroidetes	Bacteroidia	Bacteroidales	Prevotellaceae	Prevotella	copri
decfa1dbdc39180f47106173e5664ffb	E12	951	03/06/2013	Em	E12	2013 3	Leaf	Bacteria	Firmicutes	Clostridia	Clostridiales	Ruminococcaceae
241579e51aa53a8deed053f7e80c34f2	E5	950	06/29/2013	Em	E5	2013 6	Fruit/Seed	Bacteria	Firmicutes	Clostridia	Clostridiales
b55120f4657085244b5d0b9c8ab46225	B9	950	07/04/2013	Bo	B9	2013 7	Invertebrate	Bacteria	Firmicutes	Erysipelotrichi	Erysipelotrichales	Erysipelotrichaceae
c244305d1e9e2707ca73ebce13d04526	F17	949	02/21/2013	Fl	F17	2013 2	Leaf	Bacteria	Firmicutes	Clostridia	Clostridiales	Ruminococcaceae
7bc13659609da2dcc6344f72dc05aeb1	E15	947	04/08/2013	Em	E15	2013 4	Leaf	Bacteria	Firmicutes	Clostridia	Clostridiales	Lachnospiraceae
98fc12048ecfca4f5edea5f97bbe524a	B4	947	04/03/2013	Bo	B4	2013 4	Leaf	Bacteria	Bacteroidetes	Bacteroidia	Bacteroidales	Prevotellaceae	Prevotella
9e07b17b8639b07f9660a80fca974906	B6	947	10/21/2012	Bo	B6	2012 10	Fruit/Seed	Bacteria	Firmicutes	Clostridia	Clostridiales	Lachnospiraceae
10735b993d5a070616dea10557148696	F8	946	03/11/2013	Fl	F8	2013 3	Leaf	Bacteria	Firmicutes	Clostridia	Clostridiales	Ruminococcaceae
3e181f9857fb8f4ca5cdf32d77c1cf6e	F18	946	11/07/2012	Fl	F18	2012 11	Fruit/Seed	Bacteria	Bacteroidetes	Bacteroidia	Bacteroidales	Prevotellaceae	Prevotella	copri
70cc4d46bd49f8b6e4fdbba61d32299a	E15	946	04/08/2013	Em	E15	2013 4	Leaf	Bacteria	Tenericutes	Mollicutes	RF39
a76f504884e1d23e93e453699409b515	F21	946	07/11/2013	Fl	F21	2013 7	Invertebrate	Bacteria	Firmicutes	Clostridia	Clostridiales	Lachnospiraceae	Coprococcus
0d4ca724ca229752a212707df9290f86	B3	945	05/30/2013	Bo	B3	2013 5	Fruit/Seed	Bacteria	Firmicutes	Erysipelotrichi	Erysipelotrichales	Erysipelotrichaceae
24b34e548cb9556e73536fca01ea13b4	B23	945	04/11/2013	Bo	B23	2013 4	Leaf	Bacteria	Bacteroidetes	Bacteroidia	Bacteroidales	S24-7
880f6de4b9d86f2776822a6c59e61d1a	F7	945	11/09/2012	Fl	F7	2012 11	Fruit/Seed	Bacteria	Firmicutes	Clostridia	Clostridiales
8ff0413251855e5327279a5bd65a684a	F13	945	03/04/2013	Fl	F13	2013 3	Leaf	Bacteria	Bacteroidetes	Bacteroidia	Bacteroidales	Prevotellaceae	Prevotella	copri
9b8cdbf32a919326bed4ae2199441247	E21	945	09/27/2013	Em	E21	2013 9	Fruit/Seed	Bacteria	Firmicutes	Clostridia	Clostridiales	Ruminococcaceae	Ruminococcus	callidus
0b3615c7e31552230fd35053b21b76cb	B5	944	05/30/2013	Bo	B5	2013 5	Fruit/Seed	Bacteria	Bacteroidetes	Bacteroidia	Bacteroidales	Prevotellaceae	Prevotella
6bbf46e6a3135f59e9e0821feb27c114	B6	944	10/21/2012	Bo	B6	2012 10	Fruit/Seed	Bacteria	Cyanobacteria	4C0d-2	YS2
1c1b5ce8ec9c53b7e8e84e2e16f3f593	F26	943	07/08/2013	Fl	F26	2013 7	Invertebrate	Bacteria	Firmicutes	Clostridia	Clostridiales	Lachnospiraceae	Coprococcus
6d5e43c99d4ebc604958a65581b1764d	E2	943	07/02/2013	Em	E2	2013 7	Invertebrate	Bacteria	Firmicutes	Clostridia	Clostridiales	Lachnospiraceae
d6fef9ae641b775018e44da072741ca4	E29	943	10/18/2013	Em	E29	2013 10	Fruit/Seed	Bacteria	Firmicutes	Clostridia	Clostridiales
36e9a075959dbb8d37dbefa0605d3fb5	E5	942	06/29/2013	Em	E5	2013 6	Fruit/Seed	Bacteria	Firmicutes	Clostridia	Clostridiales	Lachnospiraceae	Coprococcus
9655eb9b1bc8b88a5acc0a1036cd49d7	B17	942	05/24/2013	Bo	B17	2013 5	Fruit/Seed	Bacteria	Firmicutes	Clostridia	Clostridiales	Ruminococcaceae	Faecalibacterium	prausnitzii
122ec5650d9aac73fa1670fb18dc3575	E23	941	11/14/2012	Em	E23	2012 11	Fruit/Seed	Bacteria	Firmicutes	Clostridia	Clostridiales	Ruminococcaceae
2aef654aa7a5ed9ee77cdb4981f0d318	B1	941	08/08/2013	Bo	B1	2013 8	Invertebrate	Bacteria	Firmicutes	Clostridia	Clostridiales	Veillonellaceae	Anaerovibrio
97cbcb515f5ada0de47f30bb13dc3231	E3	941	11/19/2012	Em	E3	2012 11	Fruit/Seed	Bacteria	Actinobacteria	Coriobacteriia	Coriobacteriales	Coriobacteriaceae
aab0d7e9da2ce9d899ef2841244598b4	E3	941	11/19/2012	Em	E3	2012 11	Fruit/Seed	Bacteria	Bacteroidetes	Bacteroidia	Bacteroidales	Prevotellaceae	Prevotella	copri
d71760528a47a53b5a045a16a663f224	E3	941	11/19/2012	Em	E3	2012 11	Fruit/Seed	Bacteria	Firmicutes	Clostridia	Clostridiales	Lachnospiraceae
4e259f4f823d8146b99672506aee5d55	E20	940	07/02/2013	Em	E20	2013 7	Invertebrate	Bacteria	Firmicutes	Clostridia	Clostridiales
d6fa5123eb24074f40f95f9cb1bb6dd4	E15	940	04/08/2013	Em	E15	2013 4	Leaf	Bacteria	Firmicutes	Clostridia	Clostridiales
ffe30709964f5d9211a901b72a5d9006	F19	939	08/08/2013	Fl	F19	2013 8	Invertebrate	Bacteria	Firmicutes	Clostridia	Clostridiales	Lachnospiraceae	Lachnospira
375a9a7f2e0e4afdd86e34a035977652	F27	938	02/03/2013	Fl	F27	2013 2	Leaf	Bacteria	Actinobacteria	Coriobacteriia	Coriobacteriales	Coriobacteriaceae
efa20830cf2e0d0a9c9fce256a9159af	E15	938	04/08/2013	Em	E15	2013 4	Leaf	Bacteria	Bacteroidetes	Bacteroidia	Bacteroidales	RF16
d490f2cca551f455ca54423808289df1	E13	937	05/27/2013	Em	E13	2013 5	Fruit/Seed	Bacteria	Firmicutes	Clostridia	Clostridiales	Lachnospiraceae	[Ruminococcus]
1c0ac23da6ddec098ede5f74dd5648a8	E5	936	06/29/2013	Em	E5	2013 6	Fruit/Seed	Bacteria	Firmicutes	Clostridia	Clostridiales	Ruminococcaceae	Faecalibacterium	prausnitzii
99546c8c29ef531efd0bad06820c8f95	E10	936	04/07/2013	Em	E10	2013 4	Leaf	Bacteria	Bacteroidetes	Bacteroidia	Bacteroidales	Prevotellaceae	Prevotella	copri
a0473bda3247eff782bfcb5f1bf5b7bd	E15	936	04/08/2013	Em	E15	2013 4	Leaf	Bacteria	Bacteroidetes	Bacteroidia	Bacteroidales	Prevotellaceae	Prevotella	copri
e49cd137cfb9f2a1faf49ae4ec117b43	B22	936	11/23/2012	Bo	B22	2012 11	Fruit/Seed	Bacteria	Firmicutes	Clostridia	Clostridiales	Ruminococcaceae
2b2904fec15c247329d8715f0f800b73	E22	935	08/07/2013	Em	E22	2013 8	Invertebrate	Bacteria	Firmicutes	Clostridia	Clostridiales	Ruminococcaceae
7180087945268610b974f2d7a7cb703c	B24	935	02/21/2013	Bo	B24	2013 2	Leaf	Bacteria	Bacteroidetes	Bacteroidia	Bacteroidales	Prevotellaceae	Prevotella	copri
7874d092eee4ad60f9c0bffc8a26e8ab	B4	935	04/03/2013	Bo	B4	2013 4	Leaf	Bacteria	Firmicutes	Clostridia	Clostridiales	Ruminococcaceae
888cfd7c7ab95045d10c8462cb01cbcd	B23	935	04/11/2013	Bo	B23	2013 4	Leaf	Bacteria	Firmicutes	Clostridia	Clostridiales	Ruminococcaceae
0a49a167bfe4a424a1881a23f8cedb6e	F27	933	02/03/2013	Fl	F27	2013 2	Leaf	Bacteria	Firmicutes	Clostridia	Clostridiales
241579e51aa53a8deed053f7e80c34f2	B3	932	05/30/2013	Bo	B3	2013 5	Fruit/Seed	Bacteria	Firmicutes	Clostridia	Clostridiales
54a3f198406c27ae70dcb2ac01f2ff68	F10	931	11/19/2012	Fl	F10	2012 11	Fruit/Seed	Bacteria	Firmicutes	Clostridia	Clostridiales	Ruminococcaceae
6e53acabf6bf7b62120f5da8ad6c9113	F21	931	07/11/2013	Fl	F21	2013 7	Invertebrate	Bacteria	Bacteroidetes	Bacteroidia	Bacteroidales	Prevotellaceae	Prevotella	copri
d6fa5123eb24074f40f95f9cb1bb6dd4	B6	931	10/21/2012	Bo	B6	2012 10	Fruit/Seed	Bacteria	Firmicutes	Clostridia	Clostridiales
2de116bffa1520b6f8bcf0a048eaab0d	E16	930	05/21/2013	Em	E16	2013 5	Fruit/Seed	Bacteria	Bacteroidetes	Bacteroidia	Bacteroidales	Prevotellaceae	Prevotella	stercorea
380ab4f30e18d5427888c6284b85cd24	E5	929	06/29/2013	Em	E5	2013 6	Fruit/Seed	Bacteria	Firmicutes	Clostridia	Clostridiales	Lachnospiraceae	Dorea	longicatena
82dfb7dd709c50cd802fa224699bfd4e	E5	929	06/29/2013	Em	E5	2013 6	Fruit/Seed	Bacteria	Firmicutes	Clostridia	Clostridiales	Lachnospiraceae	Blautia
f2f4fedff35bb4016f8d9e842bc21575	B27	929	10/06/2013	Bo	B27	2013 10	Fruit/Seed	Bacteria	Bacteroidetes	Bacteroidia	Bacteroidales	S24-7
332db31da994e0375c9d725a1ec4facb	F11	928	06/05/2013	Fl	F11	2013 6	Fruit/Seed	Bacteria	Bacteroidetes	Bacteroidia	Bacteroidales	Prevotellaceae	Prevotella	copri
4d6004cd7725fcac9d28d3e01102694d	F22	928	01/29/2013	Fl	F22	2013 1	Leaf	Bacteria
30070787e893c3036dd48c385818799e	B5	927	05/30/2013	Bo	B5	2013 5	Fruit/Seed	Bacteria	Bacteroidetes	Bacteroidia	Bacteroidales	Prevotellaceae	Prevotella	copri
a919603bdb6133a9f110d5e9c45ddb76	E7	927	08/05/2013	Em	E7	2013 8	Invertebrate	Bacteria	Bacteroidetes	Bacteroidia	Bacteroidales	Prevotellaceae	Prevotella	copri
f4aabb001680841584cc0bed46eb59da	E10	927	04/07/2013	Em	E10	2013 4	Leaf	Bacteria	Firmicutes	Clostridia	Clostridiales	Ruminococcaceae
cd45ff1992b5b00d096b8375d3111a8b	B17	926	05/24/2013	Bo	B17	2013 5	Fruit/Seed	Bacteria	Firmicutes	Clostridia	Clostridiales	Lachnospiraceae
1c0ac23da6ddec098ede5f74dd5648a8	E4	925	06/29/2013	Em	E4	2013 6	Fruit/Seed	Bacteria	Firmicutes	Clostridia	Clostridiales	Ruminococcaceae	Faecalibacterium	prausnitzii
5f39e783b1686a7079e867234bae3b22	B13	925	12/12/2012	Bo	B13	2012 12	Fruit/Seed	Bacteria	Firmicutes	Clostridia	Clostridiales	Ruminococcaceae	Oscillospira
9cb23d215d430c621189af6dbdf7b29f	E3	925	11/19/2012	Em	E3	2012 11	Fruit/Seed	Bacteria	Firmicutes	Clostridia	Clostridiales	Lachnospiraceae	Blautia
bc89f0041a885a4ccc24eeb226f10b02	F9	925	04/10/2013	Fl	F9	2013 4	Leaf	Bacteria	Firmicutes	Clostridia	Clostridiales	Lachnospiraceae	Coprococcus
c244305d1e9e2707ca73ebce13d04526	F16	925	03/13/2013	Fl	F16	2013 3	Leaf	Bacteria	Firmicutes	Clostridia	Clostridiales	Ruminococcaceae
0f1f4870966af82bf2a409304eb5c921	E13	924	05/27/2013	Em	E13	2013 5	Fruit/Seed	Bacteria	Firmicutes	Clostridia	Clostridiales	Ruminococcaceae
21d39a928e63131d0ab270e294e83a81	B4	924	04/03/2013	Bo	B4	2013 4	Leaf	Bacteria	Firmicutes	Clostridia	Clostridiales	Lachnospiraceae
5bce8e077b58d67f4d5ae21af826ab96	E25	924	06/04/2013	Em	E25	2013 6	Fruit/Seed	Bacteria	Firmicutes	Clostridia	Clostridiales	Lachnospiraceae
b0a1c77498c42cc2573a393cf0202739	B3	924	05/30/2013	Bo	B3	2013 5	Fruit/Seed	Bacteria	Firmicutes	Clostridia	Clostridiales	Lachnospiraceae
c76e47399f4f880bfba93cf5be2b89ae	E25	924	06/04/2013	Em	E25	2013 6	Fruit/Seed	Bacteria	Bacteroidetes	Bacteroidia	Bacteroidales	[Paraprevotellaceae]	[Prevotella]
223a7d25bf3e511c9f0351f67975322e	F19	923	08/08/2013	Fl	F19	2013 8	Invertebrate	Bacteria	Firmicutes	Clostridia	Clostridiales
5218593b46f5ce8fd8f3cf6da7e5f090	E5	922	06/29/2013	Em	E5	2013 6	Fruit/Seed	Bacteria	Firmicutes	Bacilli	Lactobacillales	Lactobacillaceae	Lactobacillus	mucosae
7fb827aca75f3303b86c444454a6a78d	E5	922	06/29/2013	Em	E5	2013 6	Fruit/Seed	Bacteria	Firmicutes	Clostridia	Clostridiales	Lachnospiraceae	Blautia
c244305d1e9e2707ca73ebce13d04526	F19	922	08/08/2013	Fl	F19	2013 8	Invertebrate	Bacteria	Firmicutes	Clostridia	Clostridiales	Ruminococcaceae
1152a378da2a919a014ea49b18521d54	E7	921	08/05/2013	Em	E7	2013 8	Invertebrate	Bacteria	Firmicutes	Clostridia	Clostridiales
293fbca3456ce3e6ded35e09a62d2617	E15	921	04/08/2013	Em	E15	2013 4	Leaf	Bacteria	Firmicutes	Clostridia	Clostridiales	Ruminococcaceae
ae6da33fe434ed9f6eb31f8413278410	F26	921	07/08/2013	Fl	F26	2013 7	Invertebrate	Bacteria	Firmicutes	Clostridia	Clostridiales
d2533354e9709f307b608aa7f964de3e	B5	921	05/30/2013	Bo	B5	2013 5	Fruit/Seed	Bacteria	Firmicutes	Clostridia	Clostridiales	Lachnospiraceae
d37b09ed7479103e23f526d7517869e3	E4	921	06/29/2013	Em	E4	2013 6	Fruit/Seed	Bacteria	Firmicutes	Clostridia	Clostridiales	Ruminococcaceae
07b962643fac65611b4927b58501890f	E20	920	07/02/2013	Em	E20	2013 7	Invertebrate	Bacteria	Firmicutes	Clostridia	Clostridiales
820f21658859c3f6141e60a01c2bcd72	E12	920	03/06/2013	Em	E12	2013 3	Leaf	Bacteria	Bacteroidetes	Bacteroidia	Bacteroidales	Prevotellaceae	Prevotella	copri
d19ea793f4bb9846dcaa15fafcfb25cb	B2	920	07/10/2013	Bo	B2	2013 7	Invertebrate	Bacteria	Firmicutes	Clostridia	Clostridiales	Clostridiaceae	Clostridium	paraputrificum
ed5887f77f7a665bdbb787105748ca23	F25	920	09/26/2013	Fl	F25	2013 9	Fruit/Seed	Bacteria	Firmicutes	Clostridia	Clostridiales	Peptostreptococcaceae
287e68ff74bcd2db97b9d58184fc04eb	B18	919	03/13/2013	Bo	B18	2013 3	Leaf	Bacteria	Firmicutes	Clostridia	Clostridiales	Lachnospiraceae
a0473bda3247eff782bfcb5f1bf5b7bd	E25	918	06/04/2013	Em	E25	2013 6	Fruit/Seed	Bacteria	Bacteroidetes	Bacteroidia	Bacteroidales	Prevotellaceae	Prevotella	copri
a8006a8bd4380f2282e592064bc52e43	B5	918	05/30/2013	Bo	B5	2013 5	Fruit/Seed	Bacteria	Firmicutes	Clostridia	Clostridiales	Lachnospiraceae
e0c6cf236eb877a0f3d21d56e809167e	B6	918	10/21/2012	Bo	B6	2012 10	Fruit/Seed	Bacteria	Spirochaetes	Spirochaetes	Spirochaetales	Spirochaetaceae	Treponema
a919603bdb6133a9f110d5e9c45ddb76	F24	917	07/10/2013	Fl	F24	2013 7	Invertebrate	Bacteria	Bacteroidetes	Bacteroidia	Bacteroidales	Prevotellaceae	Prevotella	copri
35cebb89efac58d01b790206ce780176	E15	916	04/08/2013	Em	E15	2013 4	Leaf	Bacteria	Cyanobacteria	4C0d-2	YS2
674ee6722409821fd7c2de23e737b909	F21	916	07/11/2013	Fl	F21	2013 7	Invertebrate	Bacteria	Firmicutes	Clostridia	Clostridiales	Ruminococcaceae	Faecalibacterium	prausnitzii
a4d697d44e15c7922de9f496b2efd258	F8	916	03/11/2013	Fl	F8	2013 3	Leaf	Bacteria	Bacteroidetes	Bacteroidia	Bacteroidales	Prevotellaceae	Prevotella
242a5c763a70ce8948fa7b33da0e622e	F9	915	04/10/2013	Fl	F9	2013 4	Leaf	Bacteria	Firmicutes	Clostridia	Clostridiales	Lachnospiraceae
332db31da994e0375c9d725a1ec4facb	F16	915	03/13/2013	Fl	F16	2013 3	Leaf	Bacteria	Bacteroidetes	Bacteroidia	Bacteroidales	Prevotellaceae	Prevotella	copri
48b599ab4011bee61112be282eac4d31	E3	915	11/19/2012	Em	E3	2012 11	Fruit/Seed	Bacteria	Firmicutes	Clostridia	Clostridiales	Ruminococcaceae	Oscillospira
5533bcee4a0d212f0c427ffb0b6c13d2	B3	915	05/30/2013	Bo	B3	2013 5	Fruit/Seed	Bacteria	Bacteroidetes	Bacteroidia	Bacteroidales	Prevotellaceae	Prevotella	copri
e49cd137cfb9f2a1faf49ae4ec117b43	E4	915	06/29/2013	Em	E4	2013 6	Fruit/Seed	Bacteria	Firmicutes	Clostridia	Clostridiales	Ruminococcaceae
380494aa9cd421abb38fe8f0b12051fe	E13	914	05/27/2013	Em	E13	2013 5	Fruit/Seed	Bacteria	Proteobacteria	Gammaproteobacteria	Enterobacteriales	Enterobacteriaceae	Escherichia	coli
8ff0413251855e5327279a5bd65a684a	F16	914	03/13/2013	Fl	F16	2013 3	Leaf	Bacteria	Bacteroidetes	Bacteroidia	Bacteroidales	Prevotellaceae	Prevotella	copri
bb16e5b5503f4c71088c0965686f539a	F19	914	08/08/2013	Fl	F19	2013 8	Invertebrate	Bacteria	Firmicutes	Clostridia	Clostridiales	Clostridiaceae	Clostridium	paraputrificum
e49cd137cfb9f2a1faf49ae4ec117b43	E3	914	11/19/2012	Em	E3	2012 11	Fruit/Seed	Bacteria	Firmicutes	Clostridia	Clostridiales	Ruminococcaceae
ae086aca329075399107352c351a7184	F8	913	03/11/2013	Fl	F8	2013 3	Leaf	Bacteria	Firmicutes	Clostridia	Clostridiales	Lachnospiraceae
b09b9b8c5dd237514e46b44fdcba6114	F27	913	02/03/2013	Fl	F27	2013 2	Leaf	Bacteria	Firmicutes	Clostridia	Clostridiales	Ruminococcaceae
e0c6cf236eb877a0f3d21d56e809167e	F17	913	02/21/2013	Fl	F17	2013 2	Leaf	Bacteria	Spirochaetes	Spirochaetes	Spirochaetales	Spirochaetaceae	Treponema
caf96e5c9f350e5979753e1db76abe9e	B6	912	10/21/2012	Bo	B6	2012 10	Fruit/Seed	Bacteria	Firmicutes	Clostridia	Clostridiales	Ruminococcaceae	Faecalibacterium	prausnitzii
2298ebf584e5912b7992a620a1d36420	E10	911	04/07/2013	Em	E10	2013 4	Leaf	Bacteria	Firmicutes	Clostridia	Clostridiales
7546701e869a8563c9d0ed32640c05ee	E3	911	11/19/2012	Em	E3	2012 11	Fruit/Seed	Bacteria	Firmicutes	Clostridia	Clostridiales	Lachnospiraceae	Blautia
f2f4fedff35bb4016f8d9e842bc21575	E11	911	04/16/2013	Em	E11	2013 4	Leaf	Bacteria	Bacteroidetes	Bacteroidia	Bacteroidales	S24-7
fe0c7c755089512088302697caa81015	E16	911	05/21/2013	Em	E16	2013 5	Fruit/Seed	Bacteria	Bacteroidetes	Bacteroidia	Bacteroidales	Prevotellaceae	Prevotella	copri
0aa6c6a234845ce6d315ed05688eb56c	B1	910	08/08/2013	Bo	B1	2013 8	Invertebrate	Bacteria	Bacteroidetes	Bacteroidia	Bacteroidales	[Paraprevotellaceae]	[Prevotella]
cd76834b8ac48f5e8bcc036a65ec0968	F3	910	04/04/2013	Fl	F3	2013 4	Leaf	Bacteria	Spirochaetes	Spirochaetes	Spirochaetales	Spirochaetaceae	Treponema
4f0db972a80a3c9720aafc891c615d89	B3	908	05/30/2013	Bo	B3	2013 5	Fruit/Seed	Bacteria	Firmicutes	Clostridia	Clostridiales	Ruminococcaceae
99546c8c29ef531efd0bad06820c8f95	F14	908	05/17/2013	Fl	F14	2013 5	Fruit/Seed	Bacteria	Bacteroidetes	Bacteroidia	Bacteroidales	Prevotellaceae	Prevotella	copri
a16779780775c8134047a797580b7c92	E9	908	07/16/2013	Em	E9	2013 7	Invertebrate	Bacteria	Bacteroidetes	Bacteroidia	Bacteroidales	Prevotellaceae	Prevotella	copri
f78430a7c57efac0180fcf9b3bf130be	F26	908	07/08/2013	Fl	F26	2013 7	Invertebrate	Bacteria	Firmicutes	Clostridia	Clostridiales	Ruminococcaceae
3e630df376192085461b3a27dbe8d3b3	E12	907	03/06/2013	Em	E12	2013 3	Leaf	Bacteria	Actinobacteria	Coriobacteriia	Coriobacteriales	Coriobacteriaceae
c9239bcd905167f6699a6ab1e736abeb	B11	907	02/14/2013	Bo	B11	2013 2	Leaf	Bacteria	Firmicutes	Clostridia	Clostridiales
e8d7c41a49052da6e40f4288688bfac1	F16	907	03/13/2013	Fl	F16	2013 3	Leaf	Bacteria	Firmicutes	Clostridia	Clostridiales	Ruminococcaceae
33dc66e15331e4215800b7464efe4577	F25	906	09/26/2013	Fl	F25	2013 9	Fruit/Seed	Bacteria	Firmicutes	Clostridia	Clostridiales
b149e5543e5dd21f05130002f818e7a0	F21	906	07/11/2013	Fl	F21	2013 7	Invertebrate	Bacteria	Bacteroidetes	Bacteroidia	Bacteroidales	Prevotellaceae	Prevotella	copri
decfa1dbdc39180f47106173e5664ffb	F21	906	07/11/2013	Fl	F21	2013 7	Invertebrate	Bacteria	Firmicutes	Clostridia	Clostridiales	Ruminococcaceae
07b962643fac65611b4927b58501890f	E15	905	04/08/2013	Em	E15	2013 4	Leaf	Bacteria	Firmicutes	Clostridia	Clostridiales
79ea45e71548b498cd0e4a9470254487	F20	905	10/16/2012	Fl	F20	2012 10	Fruit/Seed	Bacteria	Firmicutes	Clostridia	Clostridiales	Lachnospiraceae	Blautia
bc89f0041a885a4ccc24eeb226f10b02	B4	905	04/03/2013	Bo	B4	2013 4	Leaf	Bacteria	Firmicutes	Clostridia	Clostridiales	Lachnospiraceae	Coprococcus
ed841b0023a7c5d0561d2507c02ef971	F21	905	07/11/2013	Fl	F21	2013 7	Invertebrate	Bacteria	Bacteroidetes	Bacteroidia	Bacteroidales	S24-7
2f33bab31c223dc988124e1d32cdcd15	B18	904	03/13/2013	Bo	B18	2013 3	Leaf	Bacteria	Firmicutes	Clostridia	Clostridiales	Ruminococcaceae
59b7ba7f5d4166175295fdf82f8662d5	F7	904	11/09/2012	Fl	F7	2012 11	Fruit/Seed	Bacteria	Firmicutes	Clostridia	Clostridiales
c8d19819deebab548737d47657017262	B18	904	03/13/2013	Bo	B18	2013 3	Leaf	Bacteria	Firmicutes	Clostridia	Clostridiales	Ruminococcaceae	Ruminococcus	flavefaciens
26f1511fc34640bb01f0e8a7e7bc9717	F20	903	10/16/2012	Fl	F20	2012 10	Fruit/Seed	Bacteria	Firmicutes	Clostridia	Clostridiales	Ruminococcaceae	Faecalibacterium	prausnitzii
7180087945268610b974f2d7a7cb703c	B21	903	10/28/2012	Bo	B21	2012 10	Fruit/Seed	Bacteria	Bacteroidetes	Bacteroidia	Bacteroidales	Prevotellaceae	Prevotella	copri
82dfb7dd709c50cd802fa224699bfd4e	F8	903	03/11/2013	Fl	F8	2013 3	Leaf	Bacteria	Firmicutes	Clostridia	Clostridiales	Lachnospiraceae	Blautia
cc8d8a5045c67f2c36dea05a7dcff03a	B3	903	05/30/2013	Bo	B3	2013 5	Fruit/Seed	Bacteria	Bacteroidetes	Bacteroidia	Bacteroidales	Prevotellaceae	Prevotella	stercorea
e7b048edd00132a9df55fa4f0908c9f6	F13	903	03/04/2013	Fl	F13	2013 3	Leaf	Bacteria	Firmicutes	Clostridia	Clostridiales
31e097aa12c05334da73d2a30a3636c4	B22	902	11/23/2012	Bo	B22	2012 11	Fruit/Seed	Bacteria	Bacteroidetes	Bacteroidia	Bacteroidales	Prevotellaceae	Prevotella	copri
35256a86f2075e9775515430841f233e	F17	902	02/21/2013	Fl	F17	2013 2	Leaf	Bacteria	Firmicutes	Clostridia	Clostridiales	Ruminococcaceae
808c32ebe7fd07c7003f2a080ab7c8f1	B18	902	03/13/2013	Bo	B18	2013 3	Leaf	Bacteria	Actinobacteria	Coriobacteriia	Coriobacteriales	Coriobacteriaceae
decfa1dbdc39180f47106173e5664ffb	F26	902	07/08/2013	Fl	F26	2013 7	Invertebrate	Bacteria	Firmicutes	Clostridia	Clostridiales	Ruminococcaceae
7c6952e8eb98c1f1a8384b81ddc8245f	E12	901	03/06/2013	Em	E12	2013 3	Leaf	Bacteria	Firmicutes	Clostridia	Clostridiales
9302d627dbb0fb65a66c20c582488527	E5	901	06/29/2013	Em	E5	2013 6	Fruit/Seed	Bacteria	Firmicutes	Clostridia	Clostridiales	Ruminococcaceae	Ruminococcus
0a181a70878494aa3fba6aa6fa3720d1	E9	899	07/16/2013	Em	E9	2013 7	Invertebrate	Bacteria	Bacteroidetes	Bacteroidia	Bacteroidales	Prevotellaceae	Prevotella	copri
27e57d810e9bfb032cd34296d6fc8269	B10	898	06/03/2013	Bo	B10	2013 6	Fruit/Seed	Bacteria	Firmicutes	Clostridia	Clostridiales	Lachnospiraceae
47537ad189d05d7d2985ce12ec34aa70	F20	898	10/16/2012	Fl	F20	2012 10	Fruit/Seed	Bacteria	Firmicutes	Clostridia	Clostridiales	Ruminococcaceae
48f41fc9949233c229c4e932032da735	E3	898	11/19/2012	Em	E3	2012 11	Fruit/Seed	Bacteria	Firmicutes	Clostridia	Clostridiales	Ruminococcaceae
6bbf46e6a3135f59e9e0821feb27c114	F8	897	03/11/2013	Fl	F8	2013 3	Leaf	Bacteria	Cyanobacteria	4C0d-2	YS2
79ea45e71548b498cd0e4a9470254487	F19	897	08/08/2013	Fl	F19	2013 8	Invertebrate	Bacteria	Firmicutes	Clostridia	Clostridiales	Lachnospiraceae	Blautia
c4dfe34abf257f41401862a92d4857f8	E13	897	05/27/2013	Em	E13	2013 5	Fruit/Seed	Bacteria	Firmicutes	Erysipelotrichi	Erysipelotrichales	Erysipelotrichaceae	[Eubacterium]	biforme
3e630df376192085461b3a27dbe8d3b3	E2	896	07/02/2013	Em	E2	2013 7	Invertebrate	Bacteria	Actinobacteria	Coriobacteriia	Coriobacteriales	Coriobacteriaceae
3fda8d8d5abcca3da544a7c059fa1128	E3	896	11/19/2012	Em	E3	2012 11	Fruit/Seed	Bacteria	Firmicutes	Clostridia	Clostridiales
62993701a40317d9d30638a35bd40b45	B5	896	05/30/2013	Bo	B5	2013 5	Fruit/Seed	Bacteria	Firmicutes	Clostridia	Clostridiales	Lachnospiraceae
6cfe6b77d90a0fc0496047f0faacbad8	E17	896	02/11/2013	Em	E17	2013 2	Leaf	Bacteria	Firmicutes	Erysipelotrichi	Erysipelotrichales	Erysipelotrichaceae	Bulleidia	p-1630-c5
78bd51e603a1e1e203a2d5ce4eb1379e	F21	896	07/11/2013	Fl	F21	2013 7	Invertebrate	Bacteria	Firmicutes	Clostridia	Clostridiales	Ruminococcaceae
f4aabb001680841584cc0bed46eb59da	E7	896	08/05/2013	Em	E7	2013 8	Invertebrate	Bacteria	Firmicutes	Clostridia	Clostridiales	Ruminococcaceae
3af7f2757152b265eb25323f48045bd2	B13	895	12/12/2012	Bo	B13	2012 12	Fruit/Seed	Bacteria	Firmicutes	Clostridia	Clostridiales	Clostridiaceae	Clostridium	butyricum
c46c11ace40a264c2a024e64e5b3d92c	B10	895	06/03/2013	Bo	B10	2013 6	Fruit/Seed	Bacteria	Firmicutes	Clostridia	Clostridiales
ed5887f77f7a665bdbb787105748ca23	F18	895	11/07/2012	Fl	F18	2012 11	Fruit/Seed	Bacteria	Firmicutes	Clostridia	Clostridiales	Peptostreptococcaceae
fdd7e95e4572df2db8cff9e547f7da82	B6	895	10/21/2012	Bo	B6	2012 10	Fruit/Seed	Bacteria	Firmicutes	Clostridia	Clostridiales	Lachnospiraceae	Butyrivibrio	crossotus
987152cb084a1b3b067708a1ac894f35	B7	894	10/30/2012	Bo	B7	2012 10	Fruit/Seed	Bacteria	Proteobacteria	Gammaproteobacteria	Aeromonadales	Succinivibrionaceae	Succinivibrio
e95c84ffbbcaaee1a637f5f483c0263d	B23	894	04/11/2013	Bo	B23	2013 4	Leaf	Bacteria	Firmicutes	Clostridia	Clostridiales	Ruminococcaceae
00d2252ffd53a0281f3f0d6ab6a7dd9b	B4	893	04/03/2013	Bo	B4	2013 4	Leaf	Bacteria	Firmicutes	Clostridia	Clostridiales	Ruminococcaceae
08b07213aaee44368e7acbcc44b9d9be	F16	893	03/13/2013	Fl	F16	2013 3	Leaf	Bacteria	Firmicutes	Clostridia	Clostridiales
293597aad11425ba3afd39c1d9e4183c	B22	893	11/23/2012	Bo	B22	2012 11	Fruit/Seed	Bacteria	Firmicutes	Clostridia	Clostridiales
99546c8c29ef531efd0bad06820c8f95	E20	892	07/02/2013	Em	E20	2013 7	Invertebrate	Bacteria	Bacteroidetes	Bacteroidia	Bacteroidales	Prevotellaceae	Prevotella	copri
ba3e854a1eef248920c4922e509b39a5	E13	892	05/27/2013	Em	E13	2013 5	Fruit/Seed	Bacteria	Proteobacteria
bf5d856d8e253dd442398d52baf0bc29	E5	892	06/29/2013	Em	E5	2013 6	Fruit/Seed	Bacteria	Bacteroidetes	Bacteroidia	Bacteroidales
820f21658859c3f6141e60a01c2bcd72	B4	891	04/03/2013	Bo	B4	2013 4	Leaf	Bacteria	Bacteroidetes	Bacteroidia	Bacteroidales	Prevotellaceae	Prevotella	copri
4963728537d6f4c92b79acec22279884	E19	890	05/27/2013	Em	E19	2013 5	Fruit/Seed	Bacteria	Firmicutes	Clostridia	Clostridiales
6058344053ba98e5cee807e20cb9d17b	E22	890	08/07/2013	Em	E22	2013 8	Invertebrate	Bacteria	Bacteroidetes	Bacteroidia	Bacteroidales	Prevotellaceae	Prevotella	copri
8ff0413251855e5327279a5bd65a684a	E2	890	07/02/2013	Em	E2	2013 7	Invertebrate	Bacteria	Bacteroidetes	Bacteroidia	Bacteroidales	Prevotellaceae	Prevotella	copri
a6e28c5dda247583003af59565d790d0	F20	890	10/16/2012	Fl	F20	2012 10	Fruit/Seed	Bacteria	Firmicutes	Clostridia	Clostridiales	Lachnospiraceae	Roseburia
ac1b7ac60c561bc1e54a4c8d345e02cf	E4	890	06/29/2013	Em	E4	2013 6	Fruit/Seed	Bacteria	Firmicutes	Clostridia	Clostridiales	Ruminococcaceae	Faecalibacterium	prausnitzii
cadb745f9e3c50bfee3fc75be735fed8	E3	890	11/19/2012	Em	E3	2012 11	Fruit/Seed	Bacteria	Bacteroidetes	Bacteroidia	Bacteroidales	Prevotellaceae	Prevotella
ed5887f77f7a665bdbb787105748ca23	F26	890	07/08/2013	Fl	F26	2013 7	Invertebrate	Bacteria	Firmicutes	Clostridia	Clostridiales	Peptostreptococcaceae
ef038c9414aef929b2d0d0a9fffea5ca	E10	890	04/07/2013	Em	E10	2013 4	Leaf	Bacteria	Firmicutes	Clostridia	Clostridiales	Ruminococcaceae
241579e51aa53a8deed053f7e80c34f2	E3	889	11/19/2012	Em	E3	2012 11	Fruit/Seed	Bacteria	Firmicutes	Clostridia	Clostridiales
ad2d131ffd5ab5405f80df332661ba72	F28	889	10/10/2013	Fl	F28	2013 10	Fruit/Seed	Bacteria	Firmicutes	Clostridia	Clostridiales	Lachnospiraceae	Blautia
d8ea519389c75d08405ae38de524edda	E7	889	08/05/2013	Em	E7	2013 8	Invertebrate	Bacteria	Firmicutes	Clostridia	Clostridiales	Ruminococcaceae
f78430a7c57efac0180fcf9b3bf130be	F15	889	03/11/2013	Fl	F15	2013 3	Leaf	Bacteria	Firmicutes	Clostridia	Clostridiales	Ruminococcaceae
0ab19a16223ddca93a59a4fa7bd68d10	F28	888	10/10/2013	Fl	F28	2013 10	Fruit/Seed	Bacteria	Firmicutes	Bacilli	Lactobacillales	Lactobacillaceae	Lactobacillus	mucosae
11ad4a8901b1d6662a104a3e148f5c7a	E3	888	11/19/2012	Em	E3	2012 11	Fruit/Seed	Bacteria	Firmicutes	Clostridia	Clostridiales	Ruminococcaceae
599b33014be0a61008754bcd53189c4b	E3	888	11/19/2012	Em	E3	2012 11	Fruit/Seed	Bacteria	Firmicutes	Clostridia	Clostridiales	Ruminococcaceae
e97a367359a9631d68b138cc9c3053ec	E19	888	05/27/2013	Em	E19	2013 5	Fruit/Seed	Bacteria	Firmicutes	Bacilli	Lactobacillales	Enterococcaceae	Enterococcus
a0473bda3247eff782bfcb5f1bf5b7bd	E12	887	03/06/2013	Em	E12	2013 3	Leaf	Bacteria	Bacteroidetes	Bacteroidia	Bacteroidales	Prevotellaceae	Prevotella	copri
ef038c9414aef929b2d0d0a9fffea5ca	E8	887	04/08/2013	Em	E8	2013 4	Leaf	Bacteria	Firmicutes	Clostridia	Clostridiales	Ruminococcaceae
06a341ebc1e2582c2d9ae61d7e0ac88b	E22	886	08/07/2013	Em	E22	2013 8	Invertebrate	Bacteria	Firmicutes	Clostridia	Clostridiales	Lachnospiraceae
674ee6722409821fd7c2de23e737b909	B3	886	05/30/2013	Bo	B3	2013 5	Fruit/Seed	Bacteria	Firmicutes	Clostridia	Clostridiales	Ruminococcaceae	Faecalibacterium	prausnitzii
aa3f2e31f743f4b914091f87dbec729f	E15	886	04/08/2013	Em	E15	2013 4	Leaf	Bacteria	Firmicutes	Clostridia	Clostridiales
abb2f66e62ad1cbc19ce9001b700f018	F21	885	07/11/2013	Fl	F21	2013 7	Invertebrate	Bacteria
ed5887f77f7a665bdbb787105748ca23	F9	885	04/10/2013	Fl	F9	2013 4	Leaf	Bacteria	Firmicutes	Clostridia	Clostridiales	Peptostreptococcaceae
818802576702bcc087081c15914e25d9	B27	884	10/06/2013	Bo	B27	2013 10	Fruit/Seed	Bacteria	Firmicutes	Clostridia	Clostridiales
f7890118bfbe1526806adbcbdb7172d6	B24	884	02/21/2013	Bo	B24	2013 2	Leaf	Bacteria	Firmicutes	Clostridia	Clostridiales	Lachnospiraceae	Coprococcus
b55120f4657085244b5d0b9c8ab46225	B28	883	10/11/2013	Bo	B28	2013 10	Fruit/Seed	Bacteria	Firmicutes	Erysipelotrichi	Erysipelotrichales	Erysipelotrichaceae
7b1ab8a83a471b1ff2c8b556d61777bd	E23	882	11/14/2012	Em	E23	2012 11	Fruit/Seed	Bacteria	Firmicutes	Clostridia	Clostridiales	Ruminococcaceae
dfaf4089c731084c085c2ab043400fee	E3	882	11/19/2012	Em	E3	2012 11	Fruit/Seed	Bacteria	Firmicutes	Clostridia	Clostridiales	Ruminococcaceae	Oscillospira
3d86ff78aa73bf1bc725dffc3ff14a39	E10	881	04/07/2013	Em	E10	2013 4	Leaf	Bacteria	Bacteroidetes	Bacteroidia	Bacteroidales	Prevotellaceae	Prevotella
70a19ae18983c21b5dc543b7de006b1a	F13	880	03/04/2013	Fl	F13	2013 3	Leaf	Bacteria	Actinobacteria	Coriobacteriia	Coriobacteriales	Coriobacteriaceae
69d4f807d9c6135df1b524b73f43fea4	B5	879	05/30/2013	Bo	B5	2013 5	Fruit/Seed	Bacteria	Firmicutes	Clostridia	Clostridiales	Lachnospiraceae
2aef654aa7a5ed9ee77cdb4981f0d318	B25	878	01/19/2013	Bo	B25	2013 1	Leaf	Bacteria	Firmicutes	Clostridia	Clostridiales	Veillonellaceae	Anaerovibrio
6ca2b506429617d5a84fc2f24f5b8089	E22	877	08/07/2013	Em	E22	2013 8	Invertebrate	Bacteria	Firmicutes	Clostridia	Clostridiales	Lachnospiraceae
578e2f3f907d96323f31ddddfcbbf9db	B6	876	10/21/2012	Bo	B6	2012 10	Fruit/Seed	Bacteria	Firmicutes	Clostridia	Clostridiales	Ruminococcaceae	Faecalibacterium	prausnitzii
9ce006a1f5be6f4bd74a1adf6e56fd13	B5	876	05/30/2013	Bo	B5	2013 5	Fruit/Seed	Bacteria	Firmicutes	Clostridia	Clostridiales	Lachnospiraceae
9f47e29cc73ece6e012068fd7a923876	E17	876	02/11/2013	Em	E17	2013 2	Leaf	Bacteria	Bacteroidetes	Bacteroidia	Bacteroidales	Prevotellaceae	Prevotella	copri
bbea208710009cb9e3883bb068bf40a6	B4	875	04/03/2013	Bo	B4	2013 4	Leaf	Bacteria	Tenericutes	Mollicutes	RF39
f39f1df44e4fd42a8698274a97b4893d	E3	875	11/19/2012	Em	E3	2012 11	Fruit/Seed	Bacteria	Firmicutes	Clostridia	Clostridiales	Lachnospiraceae	Blautia
6a94cb56e191b789ef675d3f2ab8fdde	E25	874	06/04/2013	Em	E25	2013 6	Fruit/Seed	Bacteria	Firmicutes	Erysipelotrichi	Erysipelotrichales	Erysipelotrichaceae
2e70c191c5d93f77a0e907c813bf4a9c	F25	873	09/26/2013	Fl	F25	2013 9	Fruit/Seed	Bacteria	Firmicutes	Bacilli	Lactobacillales	Lactobacillaceae	Lactobacillus	mucosae
6dae05d2e43d75995fe2e57fd6a85524	E25	872	06/04/2013	Em	E25	2013 6	Fruit/Seed	Bacteria	Bacteroidetes	Bacteroidia	Bacteroidales	Prevotellaceae	Prevotella	copri
8bd04d199a132d46ef15294fc635a9c5	F20	872	10/16/2012	Fl	F20	2012 10	Fruit/Seed	Bacteria	Firmicutes	Clostridia	Clostridiales	Lachnospiraceae
9554625606660d4abacca54bb1e19df5	B6	872	10/21/2012	Bo	B6	2012 10	Fruit/Seed	Bacteria	Firmicutes	Clostridia	Clostridiales
b7ac87fff8dd5ee9d7b8d80385d45b5a	E3	872	11/19/2012	Em	E3	2012 11	Fruit/Seed	Bacteria	Bacteroidetes	Bacteroidia	Bacteroidales	Prevotellaceae	Prevotella	copri
f7890118bfbe1526806adbcbdb7172d6	E4	872	06/29/2013	Em	E4	2013 6	Fruit/Seed	Bacteria	Firmicutes	Clostridia	Clostridiales	Lachnospiraceae	Coprococcus
a76f504884e1d23e93e453699409b515	F13	871	03/04/2013	Fl	F13	2013 3	Leaf	Bacteria	Firmicutes	Clostridia	Clostridiales	Lachnospiraceae	Coprococcus
fe2eb4997a4d29b884919782bf6a76ef	B13	871	12/12/2012	Bo	B13	2012 12	Fruit/Seed	Bacteria	Bacteroidetes	Bacteroidia	Bacteroidales
042e3f6af98d2e520eb9af26d8cd9422	E16	870	05/21/2013	Em	E16	2013 5	Fruit/Seed	Bacteria	Bacteroidetes	Bacteroidia	Bacteroidales	Prevotellaceae	Prevotella
4f0db972a80a3c9720aafc891c615d89	B6	870	10/21/2012	Bo	B6	2012 10	Fruit/Seed	Bacteria	Firmicutes	Clostridia	Clostridiales	Ruminococcaceae
6cfe6b77d90a0fc0496047f0faacbad8	F9	870	04/10/2013	Fl	F9	2013 4	Leaf	Bacteria	Firmicutes	Erysipelotrichi	Erysipelotrichales	Erysipelotrichaceae	Bulleidia	p-1630-c5
decfa1dbdc39180f47106173e5664ffb	E10	870	04/07/2013	Em	E10	2013 4	Leaf	Bacteria	Firmicutes	Clostridia	Clostridiales	Ruminococcaceae
4bb94195f427ac0dadb2af1b3ea247fb	F19	869	08/08/2013	Fl	F19	2013 8	Invertebrate	Bacteria	Firmicutes	Clostridia	Clostridiales	Lachnospiraceae	Coprococcus
7180087945268610b974f2d7a7cb703c	F3	869	04/04/2013	Fl	F3	2013 4	Leaf	Bacteria	Bacteroidetes	Bacteroidia	Bacteroidales	Prevotellaceae	Prevotella	copri
ad3f03435c47c3eaa2754614662898fe	E16	869	05/21/2013	Em	E16	2013 5	Fruit/Seed	Bacteria	Firmicutes	Clostridia	Clostridiales	Ruminococcaceae
97d96d0e1d191f3124efc58181ff5ccf	B6	867	10/21/2012	Bo	B6	2012 10	Fruit/Seed	Bacteria	Firmicutes	Clostridia	Clostridiales	Ruminococcaceae
c4dfe34abf257f41401862a92d4857f8	E7	867	08/05/2013	Em	E7	2013 8	Invertebrate	Bacteria	Firmicutes	Erysipelotrichi	Erysipelotrichales	Erysipelotrichaceae	[Eubacterium]	biforme
4c19bc7ded0629f94c310621b4feae7e	B22	866	11/23/2012	Bo	B22	2012 11	Fruit/Seed	Bacteria	Bacteroidetes	Bacteroidia	Bacteroidales	Prevotellaceae	Prevotella	copri
911b602f248424fce572efffce147fa8	B22	866	11/23/2012	Bo	B22	2012 11	Fruit/Seed	Bacteria	Bacteroidetes	Bacteroidia	Bacteroidales	Prevotellaceae	Prevotella
aa89b86b5796d5112f7db5639f69d536	B15	866	10/31/2012	Bo	B15	2012 10	Fruit/Seed	Bacteria	Actinobacteria	Actinobacteria	Bifidobacteriales	Bifidobacteriaceae	Bifidobacterium
c76e47399f4f880bfba93cf5be2b89ae	B10	866	06/03/2013	Bo	B10	2013 6	Fruit/Seed	Bacteria	Bacteroidetes	Bacteroidia	Bacteroidales	[Paraprevotellaceae]	[Prevotella]
eb7c83644e98281e298f94efb84c7268	E16	866	05/21/2013	Em	E16	2013 5	Fruit/Seed	Bacteria	Firmicutes	Clostridia	Clostridiales	Ruminococcaceae	Faecalibacterium	prausnitzii
366af06b284757a7f0d5d6461f031fff	E25	865	06/04/2013	Em	E25	2013 6	Fruit/Seed	Bacteria	Bacteroidetes	Bacteroidia	Bacteroidales	[Paraprevotellaceae]	[Prevotella]
7180087945268610b974f2d7a7cb703c	B22	865	11/23/2012	Bo	B22	2012 11	Fruit/Seed	Bacteria	Bacteroidetes	Bacteroidia	Bacteroidales	Prevotellaceae	Prevotella	copri
a76dfdb88d8860fe3cd530509982de86	B4	865	04/03/2013	Bo	B4	2013 4	Leaf	Bacteria	Firmicutes	Clostridia	Clostridiales	Lachnospiraceae	Blautia
e0c6cf236eb877a0f3d21d56e809167e	F16	865	03/13/2013	Fl	F16	2013 3	Leaf	Bacteria	Spirochaetes	Spirochaetes	Spirochaetales	Spirochaetaceae	Treponema
05f79ae8c354ff268737ee0dca5c9374	F18	864	11/07/2012	Fl	F18	2012 11	Fruit/Seed	Bacteria	Proteobacteria	Betaproteobacteria	Burkholderiales	Alcaligenaceae	Sutterella
5f39e783b1686a7079e867234bae3b22	F8	863	03/11/2013	Fl	F8	2013 3	Leaf	Bacteria	Firmicutes	Clostridia	Clostridiales	Ruminococcaceae	Oscillospira
d643ed181f62859a2c0c5d65154a56a2	F27	863	02/03/2013	Fl	F27	2013 2	Leaf	Bacteria	Bacteroidetes	Bacteroidia	Bacteroidales	Prevotellaceae	Prevotella	copri
f16b3bb9d832cd28dd0107528b1b9ea5	B7	862	10/30/2012	Bo	B7	2012 10	Fruit/Seed	Bacteria	Firmicutes	Clostridia	Clostridiales	Ruminococcaceae	Ruminococcus
7b1ab8a83a471b1ff2c8b556d61777bd	E4	861	06/29/2013	Em	E4	2013 6	Fruit/Seed	Bacteria	Firmicutes	Clostridia	Clostridiales	Ruminococcaceae
d2e702f43a4e5af9b7a639770401df28	E20	861	07/02/2013	Em	E20	2013 7	Invertebrate	Bacteria	Firmicutes	Clostridia	Clostridiales
11ad4a8901b1d6662a104a3e148f5c7a	F21	860	07/11/2013	Fl	F21	2013 7	Invertebrate	Bacteria	Firmicutes	Clostridia	Clostridiales	Ruminococcaceae
24b34e548cb9556e73536fca01ea13b4	F26	860	07/08/2013	Fl	F26	2013 7	Invertebrate	Bacteria	Bacteroidetes	Bacteroidia	Bacteroidales	S24-7
e7b048edd00132a9df55fa4f0908c9f6	B4	860	04/03/2013	Bo	B4	2013 4	Leaf	Bacteria	Firmicutes	Clostridia	Clostridiales
30070787e893c3036dd48c385818799e	B21	859	10/28/2012	Bo	B21	2012 10	Fruit/Seed	Bacteria	Bacteroidetes	Bacteroidia	Bacteroidales	Prevotellaceae	Prevotella	copri
3a2055edb511e5b65e16b94dc3aaf35e	E20	859	07/02/2013	Em	E20	2013 7	Invertebrate	Bacteria	Firmicutes	Clostridia	Clostridiales
740096971b7e6ed0e178f5f13f9cf45f	E5	859	06/29/2013	Em	E5	2013 6	Fruit/Seed	Bacteria	Firmicutes	Clostridia	Clostridiales
7f952590452d9067a25d76377f4c5b0a	E13	859	05/27/2013	Em	E13	2013 5	Fruit/Seed	Bacteria	Firmicutes	Clostridia	Clostridiales	Lachnospiraceae	Roseburia	faecis
a76f504884e1d23e93e453699409b515	E9	859	07/16/2013	Em	E9	2013 7	Invertebrate	Bacteria	Firmicutes	Clostridia	Clostridiales	Lachnospiraceae	Coprococcus
b09b9b8c5dd237514e46b44fdcba6114	F3	859	04/04/2013	Fl	F3	2013 4	Leaf	Bacteria	Firmicutes	Clostridia	Clostridiales	Ruminococcaceae
ad3f03435c47c3eaa2754614662898fe	B4	858	04/03/2013	Bo	B4	2013 4	Leaf	Bacteria	Firmicutes	Clostridia	Clostridiales	Ruminococcaceae
3e630df376192085461b3a27dbe8d3b3	F8	857	03/11/2013	Fl	F8	2013 3	Leaf	Bacteria	Actinobacteria	Coriobacteriia	Coriobacteriales	Coriobacteriaceae
7180087945268610b974f2d7a7cb703c	B16	857	10/26/2012	Bo	B16	2012 10	Fruit/Seed	Bacteria	Bacteroidetes	Bacteroidia	Bacteroidales	Prevotellaceae	Prevotella	copri
b69ae52f1d343a949d007c433f0bc6b3	B4	857	04/03/2013	Bo	B4	2013 4	Leaf	Bacteria	Bacteroidetes	Bacteroidia	Bacteroidales
f4aabb001680841584cc0bed46eb59da	E8	857	04/08/2013	Em	E8	2013 4	Leaf	Bacteria	Firmicutes	Clostridia	Clostridiales	Ruminococcaceae
82dfb7dd709c50cd802fa224699bfd4e	B4	856	04/03/2013	Bo	B4	2013 4	Leaf	Bacteria	Firmicutes	Clostridia	Clostridiales	Lachnospiraceae	Blautia
b6fe7a132dc4443dabf39947d1c3519c	B5	856	05/30/2013	Bo	B5	2013 5	Fruit/Seed	Bacteria	Bacteroidetes	Bacteroidia	Bacteroidales	[Paraprevotellaceae]	[Prevotella]
02fd5baa3588b6e2d4b112054008f800	E10	855	04/07/2013	Em	E10	2013 4	Leaf	Bacteria	Firmicutes	Clostridia	Clostridiales
dfaf4089c731084c085c2ab043400fee	E5	855	06/29/2013	Em	E5	2013 6	Fruit/Seed	Bacteria	Firmicutes	Clostridia	Clostridiales	Ruminococcaceae	Oscillospira
e4a8536f747ad55d7bf8faab688dde98	F26	855	07/08/2013	Fl	F26	2013 7	Invertebrate	Bacteria	Firmicutes	Clostridia	Clostridiales
78670dff70d960932da508946dbb40c2	B5	854	05/30/2013	Bo	B5	2013 5	Fruit/Seed	Bacteria	Firmicutes	Clostridia	Clostridiales	Lachnospiraceae
a4d697d44e15c7922de9f496b2efd258	E16	854	05/21/2013	Em	E16	2013 5	Fruit/Seed	Bacteria	Bacteroidetes	Bacteroidia	Bacteroidales	Prevotellaceae	Prevotella
ba3e854a1eef248920c4922e509b39a5	F21	854	07/11/2013	Fl	F21	2013 7	Invertebrate	Bacteria	Proteobacteria
6796ed4c3755740240ba144211ea0cdd	F19	853	08/08/2013	Fl	F19	2013 8	Invertebrate	Bacteria	Firmicutes	Clostridia	Clostridiales
67c04df862a72174a87dcca82f3ac271	B4	853	04/03/2013	Bo	B4	2013 4	Leaf	Bacteria	Firmicutes	Erysipelotrichi	Erysipelotrichales	Erysipelotrichaceae
a0c64b4281d6e47ca0bc9c6bfc4cdf99	F8	853	03/11/2013	Fl	F8	2013 3	Leaf	Bacteria	Firmicutes	Clostridia	Clostridiales	Lachnospiraceae	Roseburia
f74b2f87e7a452491c4026491ea449de	E4	853	06/29/2013	Em	E4	2013 6	Fruit/Seed	Bacteria	Firmicutes	Clostridia	Clostridiales
3c0cac15c42069f113390c8d0cc9283c	F20	852	10/16/2012	Fl	F20	2012 10	Fruit/Seed	Bacteria	Firmicutes	Clostridia	Clostridiales
888cfd7c7ab95045d10c8462cb01cbcd	E14	852	01/28/2013	Em	E14	2013 1	Leaf	Bacteria	Firmicutes	Clostridia	Clostridiales	Ruminococcaceae
9a6e223b244e66001b97cad47ca52865	B1	852	08/08/2013	Bo	B1	2013 8	Invertebrate	Bacteria	Firmicutes	Clostridia	Clostridiales
2d0f0f787ce3a95cb490641c6f697b20	F20	851	10/16/2012	Fl	F20	2012 10	Fruit/Seed	Bacteria	Firmicutes	Clostridia	Clostridiales
41d6ebb1b701575c9a54a506b73f6e17	E3	851	11/19/2012	Em	E3	2012 11	Fruit/Seed	Bacteria	Bacteroidetes	Bacteroidia	Bacteroidales	Prevotellaceae	Prevotella
7180087945268610b974f2d7a7cb703c	F18	851	11/07/2012	Fl	F18	2012 11	Fruit/Seed	Bacteria	Bacteroidetes	Bacteroidia	Bacteroidales	Prevotellaceae	Prevotella	copri
e4af2e8cdb75838985baf18e0019cfde	E28	851	10/16/2013	Em	E28	2013 10	Fruit/Seed	Bacteria	Firmicutes	Clostridia	Clostridiales	Lachnospiraceae	[Ruminococcus]
4f0db972a80a3c9720aafc891c615d89	B4	850	04/03/2013	Bo	B4	2013 4	Leaf	Bacteria	Firmicutes	Clostridia	Clostridiales	Ruminococcaceae
af74694090e39be2e95be7f1e66c2a46	B2	850	07/10/2013	Bo	B2	2013 7	Invertebrate	Bacteria	Firmicutes	Clostridia	Clostridiales
c737d6189cef271218b8d5fe3ef99817	F21	850	07/11/2013	Fl	F21	2013 7	Invertebrate	Bacteria	Proteobacteria	Gammaproteobacteria	Enterobacteriales	Enterobacteriaceae	Escherichia	coli
e2982dc695ade2ac55685557ad7cfc61	E15	850	04/08/2013	Em	E15	2013 4	Leaf	Bacteria	Firmicutes	Clostridia	Clostridiales	Ruminococcaceae	Ruminococcus	callidus
06a341ebc1e2582c2d9ae61d7e0ac88b	F13	849	03/04/2013	Fl	F13	2013 3	Leaf	Bacteria	Firmicutes	Clostridia	Clostridiales	Lachnospiraceae
70a19ae18983c21b5dc543b7de006b1a	E10	849	04/07/2013	Em	E10	2013 4	Leaf	Bacteria	Actinobacteria	Coriobacteriia	Coriobacteriales	Coriobacteriaceae
e1f2f18fe9d543944245a70b327c00a9	E13	849	05/27/2013	Em	E13	2013 5	Fruit/Seed	Bacteria	Bacteroidetes	Bacteroidia	Bacteroidales
e9351886743330315390cabd218ea083	B13	849	12/12/2012	Bo	B13	2012 12	Fruit/Seed	Bacteria	Firmicutes	Clostridia	Clostridiales
52f9ae4cc228682c2115a858feb5f052	E9	848	07/16/2013	Em	E9	2013 7	Invertebrate	Bacteria	Firmicutes	Clostridia	Clostridiales	Clostridiaceae	Sarcina
06a341ebc1e2582c2d9ae61d7e0ac88b	E21	847	09/27/2013	Em	E21	2013 9	Fruit/Seed	Bacteria	Firmicutes	Clostridia	Clostridiales	Lachnospiraceae
4c19bc7ded0629f94c310621b4feae7e	B5	847	05/30/2013	Bo	B5	2013 5	Fruit/Seed	Bacteria	Bacteroidetes	Bacteroidia	Bacteroidales	Prevotellaceae	Prevotella	copri
d6fef9ae641b775018e44da072741ca4	E10	847	04/07/2013	Em	E10	2013 4	Leaf	Bacteria	Firmicutes	Clostridia	Clostridiales
de0d63ffb766170fe27a741cc4b8dfa6	E3	847	11/19/2012	Em	E3	2012 11	Fruit/Seed	Bacteria	Firmicutes	Clostridia	Clostridiales	Ruminococcaceae	Faecalibacterium	prausnitzii
e49cd137cfb9f2a1faf49ae4ec117b43	E5	847	06/29/2013	Em	E5	2013 6	Fruit/Seed	Bacteria	Firmicutes	Clostridia	Clostridiales	Ruminococcaceae
0a181a70878494aa3fba6aa6fa3720d1	F14	846	05/17/2013	Fl	F14	2013 5	Fruit/Seed	Bacteria	Bacteroidetes	Bacteroidia	Bacteroidales	Prevotellaceae	Prevotella	copri
54f66b16a9fb9eaffe877bbacc578743	E5	846	06/29/2013	Em	E5	2013 6	Fruit/Seed	Bacteria	Firmicutes	Clostridia	Clostridiales	Lachnospiraceae	Blautia
7fb827aca75f3303b86c444454a6a78d	E4	846	06/29/2013	Em	E4	2013 6	Fruit/Seed	Bacteria	Firmicutes	Clostridia	Clostridiales	Lachnospiraceae	Blautia
abb2f66e62ad1cbc19ce9001b700f018	E6	846	08/11/2013	Em	E6	2013 8	Invertebrate	Bacteria
d07adac6be06b3716aa14e9bfeaeb980	E3	846	11/19/2012	Em	E3	2012 11	Fruit/Seed	Bacteria	Bacteroidetes	Bacteroidia	Bacteroidales	Prevotellaceae	Prevotella	copri
05f79ae8c354ff268737ee0dca5c9374	B2	844	07/10/2013	Bo	B2	2013 7	Invertebrate	Bacteria	Proteobacteria	Betaproteobacteria	Burkholderiales	Alcaligenaceae	Sutterella
1152a378da2a919a014ea49b18521d54	E22	844	08/07/2013	Em	E22	2013 8	Invertebrate	Bacteria	Firmicutes	Clostridia	Clostridiales
5ebc0a8f9c16fc075a64e69a8bcbdaec	E16	844	05/21/2013	Em	E16	2013 5	Fruit/Seed	Bacteria	Firmicutes	Clostridia	Clostridiales	Ruminococcaceae
6058344053ba98e5cee807e20cb9d17b	E12	844	03/06/2013	Em	E12	2013 3	Leaf	Bacteria	Bacteroidetes	Bacteroidia	Bacteroidales	Prevotellaceae	Prevotella	copri
e1476b3e1a06c15db35220c7e227db6c	B17	844	05/24/2013	Bo	B17	2013 5	Fruit/Seed	Bacteria	Firmicutes	Erysipelotrichi	Erysipelotrichales	Erysipelotrichaceae
10735b993d5a070616dea10557148696	F13	843	03/04/2013	Fl	F13	2013 3	Leaf	Bacteria	Firmicutes	Clostridia	Clostridiales	Ruminococcaceae
8151915a29134050ec634b1b95562255	E18	843	05/21/2013	Em	E18	2013 5	Fruit/Seed	Bacteria	Bacteroidetes	Bacteroidia	Bacteroidales	Prevotellaceae	Prevotella	stercorea
9554625606660d4abacca54bb1e19df5	E16	842	05/21/2013	Em	E16	2013 5	Fruit/Seed	Bacteria	Firmicutes	Clostridia	Clostridiales
987152cb084a1b3b067708a1ac894f35	F20	842	10/16/2012	Fl	F20	2012 10	Fruit/Seed	Bacteria	Proteobacteria	Gammaproteobacteria	Aeromonadales	Succinivibrionaceae	Succinivibrio
161f4d74996fff0f5fba939ae8be37c2	E15	841	04/08/2013	Em	E15	2013 4	Leaf	Bacteria	Firmicutes	Clostridia	Clostridiales
5bc95d96747a5a455ea517ee6f8ae22a	F8	841	03/11/2013	Fl	F8	2013 3	Leaf	Bacteria	Firmicutes	Clostridia	Clostridiales
7c6952e8eb98c1f1a8384b81ddc8245f	E15	841	04/08/2013	Em	E15	2013 4	Leaf	Bacteria	Firmicutes	Clostridia	Clostridiales
73386c25132261840697fad83eb25a89	E6	840	08/11/2013	Em	E6	2013 8	Invertebrate	Bacteria	Firmicutes	Clostridia	Clostridiales	Ruminococcaceae
7b1ab8a83a471b1ff2c8b556d61777bd	F23	840	08/03/2013	Fl	F23	2013 8	Invertebrate	Bacteria	Firmicutes	Clostridia	Clostridiales	Ruminococcaceae
6dae05d2e43d75995fe2e57fd6a85524	E2	839	07/02/2013	Em	E2	2013 7	Invertebrate	Bacteria	Bacteroidetes	Bacteroidia	Bacteroidales	Prevotellaceae	Prevotella	copri
c9239bcd905167f6699a6ab1e736abeb	E15	839	04/08/2013	Em	E15	2013 4	Leaf	Bacteria	Firmicutes	Clostridia	Clostridiales
decfa1dbdc39180f47106173e5664ffb	E25	839	06/04/2013	Em	E25	2013 6	Fruit/Seed	Bacteria	Firmicutes	Clostridia	Clostridiales	Ruminococcaceae
1478c26817fc9d72cac6f850cf7cc149	F24	838	07/10/2013	Fl	F24	2013 7	Invertebrate	Bacteria	Firmicutes	Clostridia	Clostridiales	[Mogibacteriaceae]
5f39e783b1686a7079e867234bae3b22	F7	838	11/09/2012	Fl	F7	2012 11	Fruit/Seed	Bacteria	Firmicutes	Clostridia	Clostridiales	Ruminococcaceae	Oscillospira
bfc8a9ede9b94f78f23914f06135bd50	E4	838	06/29/2013	Em	E4	2013 6	Fruit/Seed	Bacteria	Firmicutes	Clostridia	Clostridiales	Lachnospiraceae	Roseburia	faecis
0cc55d1786877eb05724b0c1238a262c	E4	836	06/29/2013	Em	E4	2013 6	Fruit/Seed	Bacteria	Firmicutes	Clostridia	Clostridiales
375a9a7f2e0e4afdd86e34a035977652	E16	836	05/21/2013	Em	E16	2013 5	Fruit/Seed	Bacteria	Actinobacteria	Coriobacteriia	Coriobacteriales	Coriobacteriaceae
808c32ebe7fd07c7003f2a080ab7c8f1	F13	836	03/04/2013	Fl	F13	2013 3	Leaf	Bacteria	Actinobacteria	Coriobacteriia	Coriobacteriales	Coriobacteriaceae
bb4b2c0bb55ec4d4cd2a217bee25ccb4	E26	836	10/04/2013	Em	E26	2013 10	Fruit/Seed	Bacteria	Firmicutes	Bacilli	Lactobacillales	Lactobacillaceae	Lactobacillus
1152a378da2a919a014ea49b18521d54	E28	835	10/16/2013	Em	E28	2013 10	Fruit/Seed	Bacteria	Firmicutes	Clostridia	Clostridiales
33771fc2c44e19cc8e733161e01640b5	F8	835	03/11/2013	Fl	F8	2013 3	Leaf	Bacteria	Firmicutes	Clostridia	Clostridiales	Lachnospiraceae	Coprococcus
4d6004cd7725fcac9d28d3e01102694d	F17	835	02/21/2013	Fl	F17	2013 2	Leaf	Bacteria
c8d19819deebab548737d47657017262	B1	835	08/08/2013	Bo	B1	2013 8	Invertebrate	Bacteria	Firmicutes	Clostridia	Clostridiales	Ruminococcaceae	Ruminococcus	flavefaciens
3a993f798ecff9531a8bd48c7b33b71c	F2	834	04/10/2013	Fl	F2	2013 4	Leaf	Bacteria	Firmicutes	Clostridia	Clostridiales	Ruminococcaceae	Ruminococcus
3dcecf07468cadf0d79203603b4f8324	E21	834	09/27/2013	Em	E21	2013 9	Fruit/Seed	Bacteria	Firmicutes	Clostridia	Clostridiales
70fd6391f358ffe2269e49b5afa9dd5b	B5	834	05/30/2013	Bo	B5	2013 5	Fruit/Seed	Bacteria	Firmicutes	Clostridia	Clostridiales	Lachnospiraceae
fd661d09780a461387373ab2f17e309b	B5	834	05/30/2013	Bo	B5	2013 5	Fruit/Seed	Bacteria	Firmicutes	Bacilli	Lactobacillales	Streptococcaceae	Streptococcus
1bec7103734ce0afa7c8ab67b5d5c7f8	E14	833	01/28/2013	Em	E14	2013 1	Leaf	Bacteria	Firmicutes	Clostridia	Clostridiales
2aef654aa7a5ed9ee77cdb4981f0d318	B14	833	11/19/2012	Bo	B14	2012 11	Fruit/Seed	Bacteria	Firmicutes	Clostridia	Clostridiales	Veillonellaceae	Anaerovibrio
3c58e25d3a9a683666db2f460352c7fa	E5	833	06/29/2013	Em	E5	2013 6	Fruit/Seed	Bacteria	Firmicutes	Clostridia	Clostridiales	Lachnospiraceae
b7c6d6eeeb91f6594c11bcc4ce1c527a	E4	833	06/29/2013	Em	E4	2013 6	Fruit/Seed	Bacteria	Firmicutes	Clostridia	Clostridiales
d19ea793f4bb9846dcaa15fafcfb25cb	F19	833	08/08/2013	Fl	F19	2013 8	Invertebrate	Bacteria	Firmicutes	Clostridia	Clostridiales	Clostridiaceae	Clostridium	paraputrificum
fa836128f5e368e9e039ed8f9d4e7b57	E4	833	06/29/2013	Em	E4	2013 6	Fruit/Seed	Bacteria	Firmicutes	Clostridia	Clostridiales
30070787e893c3036dd48c385818799e	B10	832	06/03/2013	Bo	B10	2013 6	Fruit/Seed	Bacteria	Bacteroidetes	Bacteroidia	Bacteroidales	Prevotellaceae	Prevotella	copri
6765e0e360c35fa19efb9bafa62bf562	F9	832	04/10/2013	Fl	F9	2013 4	Leaf	Bacteria	Bacteroidetes	Bacteroidia	Bacteroidales	Prevotellaceae	Prevotella	copri
808c32ebe7fd07c7003f2a080ab7c8f1	E11	832	04/16/2013	Em	E11	2013 4	Leaf	Bacteria	Actinobacteria	Coriobacteriia	Coriobacteriales	Coriobacteriaceae
8dd3b348ce3ab44acf39fb36ccab7580	E1	832	07/05/2013	Em	E1	2013 7	Invertebrate	Bacteria	Bacteroidetes	Bacteroidia	Bacteroidales
9449d035e0842cde7bbb8d0c5f255d54	B11	832	02/14/2013	Bo	B11	2013 2	Leaf	Bacteria	Tenericutes	Mollicutes	RF39
dfaf4089c731084c085c2ab043400fee	F26	832	07/08/2013	Fl	F26	2013 7	Invertebrate	Bacteria	Firmicutes	Clostridia	Clostridiales	Ruminococcaceae	Oscillospira
0a181a70878494aa3fba6aa6fa3720d1	B5	831	05/30/2013	Bo	B5	2013 5	Fruit/Seed	Bacteria	Bacteroidetes	Bacteroidia	Bacteroidales	Prevotellaceae	Prevotella	copri
6562ed0cd6277bb14f191f6070dbf699	E20	831	07/02/2013	Em	E20	2013 7	Invertebrate	Bacteria	Firmicutes	Clostridia	Clostridiales
674ee6722409821fd7c2de23e737b909	F24	831	07/10/2013	Fl	F24	2013 7	Invertebrate	Bacteria	Firmicutes	Clostridia	Clostridiales	Ruminococcaceae	Faecalibacterium	prausnitzii
b16e429172d7e13b6cb0ad8643398407	F8	831	03/11/2013	Fl	F8	2013 3	Leaf	Bacteria	Firmicutes	Clostridia	Clostridiales	Ruminococcaceae
1d08cfc7d5240b78e8ce7fa7a60fedb2	E20	830	07/02/2013	Em	E20	2013 7	Invertebrate	Bacteria	Bacteroidetes	Bacteroidia	Bacteroidales	Prevotellaceae	Prevotella	copri
784a7112a3a5f838a66518bc8fed1b02	F23	830	08/03/2013	Fl	F23	2013 8	Invertebrate	Bacteria	Firmicutes	Clostridia	Clostridiales
79ea45e71548b498cd0e4a9470254487	E25	830	06/04/2013	Em	E25	2013 6	Fruit/Seed	Bacteria	Firmicutes	Clostridia	Clostridiales	Lachnospiraceae	Blautia
cd45ff1992b5b00d096b8375d3111a8b	B5	830	05/30/2013	Bo	B5	2013 5	Fruit/Seed	Bacteria	Firmicutes	Clostridia	Clostridiales	Lachnospiraceae
1930d5fb9d0b69965d2a1708b73cd383	E3	829	11/19/2012	Em	E3	2012 11	Fruit/Seed	Bacteria	Firmicutes	Clostridia	Clostridiales	Ruminococcaceae
8dd3b348ce3ab44acf39fb36ccab7580	E4	829	06/29/2013	Em	E4	2013 6	Fruit/Seed	Bacteria	Bacteroidetes	Bacteroidia	Bacteroidales
e0650cdbe287c2154d23710ac14a918a	B10	829	06/03/2013	Bo	B10	2013 6	Fruit/Seed	Bacteria	Firmicutes	Clostridia	Clostridiales	Lachnospiraceae
efa20830cf2e0d0a9c9fce256a9159af	E17	829	02/11/2013	Em	E17	2013 2	Leaf	Bacteria	Bacteroidetes	Bacteroidia	Bacteroidales	RF16
3a2b6867c874f6fad8126208467b0f9a	B6	828	10/21/2012	Bo	B6	2012 10	Fruit/Seed	Bacteria	Proteobacteria	Gammaproteobacteria	Aeromonadales	Succinivibrionaceae	Succinivibrio
fc7ee1af175451c76f08d372e4005a35	B4	828	04/03/2013	Bo	B4	2013 4	Leaf	Bacteria	Firmicutes	Clostridia	Clostridiales
332db31da994e0375c9d725a1ec4facb	E15	827	04/08/2013	Em	E15	2013 4	Leaf	Bacteria	Bacteroidetes	Bacteroidia	Bacteroidales	Prevotellaceae	Prevotella	copri
538d6e83187317947e2405aff19e016e	E1	827	07/05/2013	Em	E1	2013 7	Invertebrate	Bacteria	Spirochaetes	Spirochaetes	Spirochaetales	Spirochaetaceae	Treponema
ab8ca1396cc4068a78ae28a29ae1383c	F9	827	04/10/2013	Fl	F9	2013 4	Leaf	Bacteria	Firmicutes	Clostridia	Clostridiales	Lachnospiraceae
466a4870350a1fe7de6c890596d6f56b	E17	826	02/11/2013	Em	E17	2013 2	Leaf	Bacteria	Firmicutes	Clostridia	Clostridiales	Lachnospiraceae	Dorea
a461bf22af3518d02d50bb6d6694bfdc	F15	826	03/11/2013	Fl	F15	2013 3	Leaf	Bacteria	Firmicutes	Clostridia	Clostridiales	Ruminococcaceae	Ruminococcus	flavefaciens
21cf7f3e2b84e93727ee654440445eb2	F13	825	03/04/2013	Fl	F13	2013 3	Leaf	Bacteria	Firmicutes	Clostridia	Clostridiales
c4dfe34abf257f41401862a92d4857f8	E15	825	04/08/2013	Em	E15	2013 4	Leaf	Bacteria	Firmicutes	Erysipelotrichi	Erysipelotrichales	Erysipelotrichaceae	[Eubacterium]	biforme
f4aabb001680841584cc0bed46eb59da	B17	825	05/24/2013	Bo	B17	2013 5	Fruit/Seed	Bacteria	Firmicutes	Clostridia	Clostridiales	Ruminococcaceae
0055b6b7952dc7b04da39c9831495f36	B6	824	10/21/2012	Bo	B6	2012 10	Fruit/Seed	Bacteria	Firmicutes	Clostridia	Clostridiales	Ruminococcaceae
c9ec8ca5a3fbbef622e7080431a2ef8f	E25	824	06/04/2013	Em	E25	2013 6	Fruit/Seed	Bacteria	Bacteroidetes	Bacteroidia	Bacteroidales	Prevotellaceae	Prevotella	copri
df97357cc7b7f8fb6b08a86c836f508e	E17	824	02/11/2013	Em	E17	2013 2	Leaf	Bacteria	Firmicutes	Clostridia	Clostridiales
15462a942af6c4f34836164f5bafd370	E15	823	04/08/2013	Em	E15	2013 4	Leaf	Bacteria	Tenericutes	Mollicutes	RF39
a16779780775c8134047a797580b7c92	E2	822	07/02/2013	Em	E2	2013 7	Invertebrate	Bacteria	Bacteroidetes	Bacteroidia	Bacteroidales	Prevotellaceae	Prevotella	copri
b37ca5b0003f57db60f008814a25b44e	E15	822	04/08/2013	Em	E15	2013 4	Leaf	Bacteria	Actinobacteria	Coriobacteriia	Coriobacteriales	Coriobacteriaceae	Slackia
b6ad4fa52258236dbd5d67df793a35f3	E9	822	07/16/2013	Em	E9	2013 7	Invertebrate	Bacteria	Bacteroidetes	Bacteroidia	Bacteroidales
dac68349db691ea43067f8692149d92f	F13	822	03/04/2013	Fl	F13	2013 3	Leaf	Bacteria	Firmicutes	Clostridia	Clostridiales
dfaf4089c731084c085c2ab043400fee	E4	822	06/29/2013	Em	E4	2013 6	Fruit/Seed	Bacteria	Firmicutes	Clostridia	Clostridiales	Ruminococcaceae	Oscillospira
fe0c7c755089512088302697caa81015	B17	822	05/24/2013	Bo	B17	2013 5	Fruit/Seed	Bacteria	Bacteroidetes	Bacteroidia	Bacteroidales	Prevotellaceae	Prevotella	copri
15d3ff763453c0169922e0ce7db68e73	E4	821	06/29/2013	Em	E4	2013 6	Fruit/Seed	Bacteria	Firmicutes	Clostridia	Clostridiales	Ruminococcaceae	Oscillospira
508ad5272881d9568a7c2857de9b3182	E17	821	02/11/2013	Em	E17	2013 2	Leaf	Bacteria	Firmicutes	Clostridia	Clostridiales	Lachnospiraceae	Blautia
f7c169edf05a159d1a7d65e38d0c8f9a	E8	821	04/08/2013	Em	E8	2013 4	Leaf	Bacteria	Firmicutes	Clostridia	Clostridiales
24b34e548cb9556e73536fca01ea13b4	B24	820	02/21/2013	Bo	B24	2013 2	Leaf	Bacteria	Bacteroidetes	Bacteroidia	Bacteroidales	S24-7
24d989c05b531ccaf3bbcf9ac92fe3dc	F7	819	11/09/2012	Fl	F7	2012 11	Fruit/Seed	Bacteria	Bacteroidetes	Bacteroidia	Bacteroidales	Prevotellaceae	Prevotella	copri
a9acb72d82528b6633067606be94d00c	E4	819	06/29/2013	Em	E4	2013 6	Fruit/Seed	Bacteria	Firmicutes	Clostridia	Clostridiales	Lachnospiraceae
decfa1dbdc39180f47106173e5664ffb	E5	818	06/29/2013	Em	E5	2013 6	Fruit/Seed	Bacteria	Firmicutes	Clostridia	Clostridiales	Ruminococcaceae
7b1ab8a83a471b1ff2c8b556d61777bd	F15	817	03/11/2013	Fl	F15	2013 3	Leaf	Bacteria	Firmicutes	Clostridia	Clostridiales	Ruminococcaceae
8dd3b348ce3ab44acf39fb36ccab7580	E9	817	07/16/2013	Em	E9	2013 7	Invertebrate	Bacteria	Bacteroidetes	Bacteroidia	Bacteroidales
a76f504884e1d23e93e453699409b515	E15	817	04/08/2013	Em	E15	2013 4	Leaf	Bacteria	Firmicutes	Clostridia	Clostridiales	Lachnospiraceae	Coprococcus
c76e47399f4f880bfba93cf5be2b89ae	B3	817	05/30/2013	Bo	B3	2013 5	Fruit/Seed	Bacteria	Bacteroidetes	Bacteroidia	Bacteroidales	[Paraprevotellaceae]	[Prevotella]
e19b1c9133920bc3c31dcc3e1b445a71	F13	817	03/04/2013	Fl	F13	2013 3	Leaf	Bacteria	Firmicutes	Clostridia	Clostridiales	Lachnospiraceae
5fc2f81dc95bc7a96adfe7c92886711a	B5	816	05/30/2013	Bo	B5	2013 5	Fruit/Seed	Bacteria	Firmicutes	Clostridia	Clostridiales	Lachnospiraceae	Lachnospira
6611fd0c820563eb5055255f31c0b92a	E7	816	08/05/2013	Em	E7	2013 8	Invertebrate	Bacteria	Firmicutes	Clostridia	Clostridiales	Lachnospiraceae
8ff0413251855e5327279a5bd65a684a	F17	816	02/21/2013	Fl	F17	2013 2	Leaf	Bacteria	Bacteroidetes	Bacteroidia	Bacteroidales	Prevotellaceae	Prevotella	copri
a81e55b5497ba6ee79c655433f6e478c	B18	816	03/13/2013	Bo	B18	2013 3	Leaf	Bacteria	Firmicutes	Clostridia	Clostridiales
b0a1c77498c42cc2573a393cf0202739	F8	816	03/11/2013	Fl	F8	2013 3	Leaf	Bacteria	Firmicutes	Clostridia	Clostridiales	Lachnospiraceae
c9ec8ca5a3fbbef622e7080431a2ef8f	B6	816	10/21/2012	Bo	B6	2012 10	Fruit/Seed	Bacteria	Bacteroidetes	Bacteroidia	Bacteroidales	Prevotellaceae	Prevotella	copri
6bbf46e6a3135f59e9e0821feb27c114	B22	815	11/23/2012	Bo	B22	2012 11	Fruit/Seed	Bacteria	Cyanobacteria	4C0d-2	YS2
7ca28eeab4d7b5ffeec951877ff72f12	E29	815	10/18/2013	Em	E29	2013 10	Fruit/Seed	Bacteria	Firmicutes	Clostridia	Clostridiales	Lachnospiraceae
83bb905cee246fe405f3b2eccc9f6ce3	F10	815	11/19/2012	Fl	F10	2012 11	Fruit/Seed	Bacteria	Firmicutes	Clostridia	Clostridiales	Clostridiaceae	Clostridium	neonatale
99546c8c29ef531efd0bad06820c8f95	F19	815	08/08/2013	Fl	F19	2013 8	Invertebrate	Bacteria	Bacteroidetes	Bacteroidia	Bacteroidales	Prevotellaceae	Prevotella	copri
a565705beb443297bb5934184a617100	E3	815	11/19/2012	Em	E3	2012 11	Fruit/Seed	Bacteria	Bacteroidetes	Bacteroidia	Bacteroidales	Prevotellaceae	Prevotella	copri
c55cc42ee2deedee311e2eb0f73c8d22	E20	815	07/02/2013	Em	E20	2013 7	Invertebrate	Bacteria	Firmicutes	Clostridia	Clostridiales	Ruminococcaceae
7c6952e8eb98c1f1a8384b81ddc8245f	F19	814	08/08/2013	Fl	F19	2013 8	Invertebrate	Bacteria	Firmicutes	Clostridia	Clostridiales
b55120f4657085244b5d0b9c8ab46225	E23	814	11/14/2012	Em	E23	2012 11	Fruit/Seed	Bacteria	Firmicutes	Erysipelotrichi	Erysipelotrichales	Erysipelotrichaceae
cf5da934d0c3987c2b1008daeccbc677	E9	814	07/16/2013	Em	E9	2013 7	Invertebrate	Bacteria	Firmicutes	Clostridia	Clostridiales	Ruminococcaceae	Oscillospira
db31b740b5870dd593b1cd6467f5a5d9	F28	814	10/10/2013	Fl	F28	2013 10	Fruit/Seed	Bacteria	Bacteroidetes	Bacteroidia	Bacteroidales	Prevotellaceae	Prevotella	copri
dfaf4089c731084c085c2ab043400fee	E1	814	07/05/2013	Em	E1	2013 7	Invertebrate	Bacteria	Firmicutes	Clostridia	Clostridiales	Ruminococcaceae	Oscillospira
e490a1eab724f8e0f5da78c22987a79b	B2	814	07/10/2013	Bo	B2	2013 7	Invertebrate	Bacteria	Firmicutes	Clostridia	Clostridiales	Ruminococcaceae
6058344053ba98e5cee807e20cb9d17b	E15	813	04/08/2013	Em	E15	2013 4	Leaf	Bacteria	Bacteroidetes	Bacteroidia	Bacteroidales	Prevotellaceae	Prevotella	copri
6b304a413d5766ebfdf86ce9f459feec	E3	813	11/19/2012	Em	E3	2012 11	Fruit/Seed	Bacteria	Firmicutes	Clostridia	Clostridiales	Lachnospiraceae	Blautia
99546c8c29ef531efd0bad06820c8f95	E2	813	07/02/2013	Em	E2	2013 7	Invertebrate	Bacteria	Bacteroidetes	Bacteroidia	Bacteroidales	Prevotellaceae	Prevotella	copri
b3bf4e1bcfcba0c4164c456b4f442f91	E18	813	05/21/2013	Em	E18	2013 5	Fruit/Seed	Bacteria	Bacteroidetes	Bacteroidia	Bacteroidales	Prevotellaceae	Prevotella	copri
c55cc42ee2deedee311e2eb0f73c8d22	E4	813	06/29/2013	Em	E4	2013 6	Fruit/Seed	Bacteria	Firmicutes	Clostridia	Clostridiales	Ruminococcaceae
4587ea85208adfe8023722233ad84eb2	E16	812	05/21/2013	Em	E16	2013 5	Fruit/Seed	Bacteria	Firmicutes	Clostridia	Clostridiales	Lachnospiraceae
665533092a1d32fc560f53ad78bdddfd	E4	812	06/29/2013	Em	E4	2013 6	Fruit/Seed	Bacteria	Firmicutes	Clostridia	Clostridiales	Lachnospiraceae
67c04df862a72174a87dcca82f3ac271	E16	812	05/21/2013	Em	E16	2013 5	Fruit/Seed	Bacteria	Firmicutes	Erysipelotrichi	Erysipelotrichales	Erysipelotrichaceae
d8ea519389c75d08405ae38de524edda	B22	812	11/23/2012	Bo	B22	2012 11	Fruit/Seed	Bacteria	Firmicutes	Clostridia	Clostridiales	Ruminococcaceae
ebef7920eb6728af2a9e0b053398d7f1	E21	812	09/27/2013	Em	E21	2013 9	Fruit/Seed	Bacteria	Firmicutes	Clostridia	Clostridiales	Lachnospiraceae	Lachnobacterium
8ff0413251855e5327279a5bd65a684a	B23	811	04/11/2013	Bo	B23	2013 4	Leaf	Bacteria	Bacteroidetes	Bacteroidia	Bacteroidales	Prevotellaceae	Prevotella	copri
ad2d131ffd5ab5405f80df332661ba72	E22	811	08/07/2013	Em	E22	2013 8	Invertebrate	Bacteria	Firmicutes	Clostridia	Clostridiales	Lachnospiraceae	Blautia
c7f75e77250f9ce8e054a65f2c27835d	E16	811	05/21/2013	Em	E16	2013 5	Fruit/Seed	Bacteria	Firmicutes	Clostridia	Clostridiales	Lachnospiraceae
e22b9291a28ea1670169b8a9a011a7b3	F19	811	08/08/2013	Fl	F19	2013 8	Invertebrate	Bacteria	Firmicutes	Clostridia	Clostridiales	Lachnospiraceae	Blautia
ef2f66e4fbea4c4f8e60c167c2632871	E16	811	05/21/2013	Em	E16	2013 5	Fruit/Seed	Bacteria	Firmicutes	Clostridia	Clostridiales	Lachnospiraceae	Coprococcus
3039efa30e677be0dbad307a329b868d	F16	810	03/13/2013	Fl	F16	2013 3	Leaf	Bacteria	Bacteroidetes	Bacteroidia	Bacteroidales
6bbf46e6a3135f59e9e0821feb27c114	B4	810	04/03/2013	Bo	B4	2013 4	Leaf	Bacteria	Cyanobacteria	4C0d-2	YS2
7b1ab8a83a471b1ff2c8b556d61777bd	F18	810	11/07/2012	Fl	F18	2012 11	Fruit/Seed	Bacteria	Firmicutes	Clostridia	Clostridiales	Ruminococcaceae
d6fef9ae641b775018e44da072741ca4	F23	810	08/03/2013	Fl	F23	2013 8	Invertebrate	Bacteria	Firmicutes	Clostridia	Clostridiales
fdd7e95e4572df2db8cff9e547f7da82	F7	810	11/09/2012	Fl	F7	2012 11	Fruit/Seed	Bacteria	Firmicutes	Clostridia	Clostridiales	Lachnospiraceae	Butyrivibrio	crossotus
7180087945268610b974f2d7a7cb703c	B18	809	03/13/2013	Bo	B18	2013 3	Leaf	Bacteria	Bacteroidetes	Bacteroidia	Bacteroidales	Prevotellaceae	Prevotella	copri
4abf225066d05aefd18fe96533b76583	B17	808	05/24/2013	Bo	B17	2013 5	Fruit/Seed	Bacteria	Firmicutes	Clostridia	Clostridiales	Lachnospiraceae
6bf83507e643e09857a48a182ed366e4	B5	808	05/30/2013	Bo	B5	2013 5	Fruit/Seed	Bacteria	Firmicutes	Clostridia	Clostridiales	Lachnospiraceae	Coprococcus
f7890118bfbe1526806adbcbdb7172d6	F15	808	03/11/2013	Fl	F15	2013 3	Leaf	Bacteria	Firmicutes	Clostridia	Clostridiales	Lachnospiraceae	Coprococcus
00d2252ffd53a0281f3f0d6ab6a7dd9b	F16	807	03/13/2013	Fl	F16	2013 3	Leaf	Bacteria	Firmicutes	Clostridia	Clostridiales	Ruminococcaceae
50730456e8a9a0c524a22cb67827ded9	B5	807	05/30/2013	Bo	B5	2013 5	Fruit/Seed	Bacteria	Firmicutes	Erysipelotrichi	Erysipelotrichales	Erysipelotrichaceae
552e912f22f0a3ca78793cb35c32e5a4	E15	807	04/08/2013	Em	E15	2013 4	Leaf	Bacteria	Firmicutes	Clostridia	Clostridiales	Lachnospiraceae	Blautia
9e07b17b8639b07f9660a80fca974906	B13	807	12/12/2012	Bo	B13	2012 12	Fruit/Seed	Bacteria	Firmicutes	Clostridia	Clostridiales	Lachnospiraceae
bb4b2c0bb55ec4d4cd2a217bee25ccb4	E5	807	06/29/2013	Em	E5	2013 6	Fruit/Seed	Bacteria	Firmicutes	Bacilli	Lactobacillales	Lactobacillaceae	Lactobacillus
c55cc42ee2deedee311e2eb0f73c8d22	E5	807	06/29/2013	Em	E5	2013 6	Fruit/Seed	Bacteria	Firmicutes	Clostridia	Clostridiales	Ruminococcaceae
0f1f4870966af82bf2a409304eb5c921	E15	806	04/08/2013	Em	E15	2013 4	Leaf	Bacteria	Firmicutes	Clostridia	Clostridiales	Ruminococcaceae
9b1005b28da183b188cc07207005bb95	E17	806	02/11/2013	Em	E17	2013 2	Leaf	Bacteria	Firmicutes	Clostridia	Clostridiales
9ce006a1f5be6f4bd74a1adf6e56fd13	B17	806	05/24/2013	Bo	B17	2013 5	Fruit/Seed	Bacteria	Firmicutes	Clostridia	Clostridiales	Lachnospiraceae
b2d09f0bb1907265cea82b1f5f15c006	B4	806	04/03/2013	Bo	B4	2013 4	Leaf	Bacteria	Bacteroidetes	Bacteroidia	Bacteroidales	Prevotellaceae	Prevotella	copri
c55cc42ee2deedee311e2eb0f73c8d22	F24	806	07/10/2013	Fl	F24	2013 7	Invertebrate	Bacteria	Firmicutes	Clostridia	Clostridiales	Ruminococcaceae
d643ed181f62859a2c0c5d65154a56a2	E15	806	04/08/2013	Em	E15	2013 4	Leaf	Bacteria	Bacteroidetes	Bacteroidia	Bacteroidales	Prevotellaceae	Prevotella	copri
4138021e0e4003b7179d5cd363178f7f	F8	805	03/11/2013	Fl	F8	2013 3	Leaf	Bacteria	Bacteroidetes	Bacteroidia	Bacteroidales	S24-7
54a3f198406c27ae70dcb2ac01f2ff68	E6	805	08/11/2013	Em	E6	2013 8	Invertebrate	Bacteria	Firmicutes	Clostridia	Clostridiales	Ruminococcaceae
5e46430c2c3ad67e21281f8e0e9a3625	B17	805	05/24/2013	Bo	B17	2013 5	Fruit/Seed	Bacteria	Firmicutes	Erysipelotrichi	Erysipelotrichales	Erysipelotrichaceae
9396525c7e0b060818cbe142eb1b8de4	F20	805	10/16/2012	Fl	F20	2012 10	Fruit/Seed	Bacteria	Firmicutes	Clostridia	Clostridiales	Ruminococcaceae
c9f61a2eccc3773567e8698eff54c292	B5	805	05/30/2013	Bo	B5	2013 5	Fruit/Seed	Bacteria	Firmicutes	Clostridia	Clostridiales	Lachnospiraceae	Lachnospira
375a9a7f2e0e4afdd86e34a035977652	B25	804	01/19/2013	Bo	B25	2013 1	Leaf	Bacteria	Actinobacteria	Coriobacteriia	Coriobacteriales	Coriobacteriaceae
0b0f9869777aa94bcae2aac08f025f55	E22	803	08/07/2013	Em	E22	2013 8	Invertebrate	Bacteria	Firmicutes	Clostridia	Clostridiales	Veillonellaceae	Dialister
125e3e11290fdc75d4bbeafcef1c7d95	E2	803	07/02/2013	Em	E2	2013 7	Invertebrate	Bacteria	Firmicutes	Clostridia	Clostridiales	Lachnospiraceae
8156fc9e9413b4b24fc5dc1a3ce1fb44	E4	803	06/29/2013	Em	E4	2013 6	Fruit/Seed	Bacteria	Firmicutes	Clostridia	Clostridiales	Lachnospiraceae
b6e795c3a84f99ea4246dab96ee130bd	E4	803	06/29/2013	Em	E4	2013 6	Fruit/Seed	Bacteria	Firmicutes	Clostridia	Clostridiales	Ruminococcaceae
8757aa1bb8c0e1f59e355a22095f9ae4	F8	802	03/11/2013	Fl	F8	2013 3	Leaf	Bacteria	Firmicutes	Clostridia	Clostridiales	Ruminococcaceae	Oscillospira
a55fe423ec63c31507dd51cb2160e615	E14	801	01/28/2013	Em	E14	2013 1	Leaf	Bacteria	Bacteroidetes	Bacteroidia	Bacteroidales	Prevotellaceae	Prevotella
ac1b7ac60c561bc1e54a4c8d345e02cf	E21	801	09/27/2013	Em	E21	2013 9	Fruit/Seed	Bacteria	Firmicutes	Clostridia	Clostridiales	Ruminococcaceae	Faecalibacterium	prausnitzii
c4dfe34abf257f41401862a92d4857f8	F19	801	08/08/2013	Fl	F19	2013 8	Invertebrate	Bacteria	Firmicutes	Erysipelotrichi	Erysipelotrichales	Erysipelotrichaceae	[Eubacterium]	biforme
03aee54c6234deccfd7b0a45daea33b8	F8	800	03/11/2013	Fl	F8	2013 3	Leaf	Bacteria	Firmicutes	Clostridia	Clostridiales
4d6004cd7725fcac9d28d3e01102694d	F6	800	11/18/2012	Fl	F6	2012 11	Fruit/Seed	Bacteria
808c32ebe7fd07c7003f2a080ab7c8f1	F20	800	10/16/2012	Fl	F20	2012 10	Fruit/Seed	Bacteria	Actinobacteria	Coriobacteriia	Coriobacteriales	Coriobacteriaceae
122ec5650d9aac73fa1670fb18dc3575	B22	799	11/23/2012	Bo	B22	2012 11	Fruit/Seed	Bacteria	Firmicutes	Clostridia	Clostridiales	Ruminococcaceae
a0a1692880a7f13e3ca1d1771bf8fe83	F8	799	03/11/2013	Fl	F8	2013 3	Leaf	Bacteria	Firmicutes	Clostridia	Clostridiales	Lachnospiraceae	Coprococcus
b56c27b84330a21aee01466c435755da	E4	799	06/29/2013	Em	E4	2013 6	Fruit/Seed	Bacteria	Firmicutes	Clostridia	Clostridiales	Lachnospiraceae
c244305d1e9e2707ca73ebce13d04526	F23	799	08/03/2013	Fl	F23	2013 8	Invertebrate	Bacteria	Firmicutes	Clostridia	Clostridiales	Ruminococcaceae
d2e702f43a4e5af9b7a639770401df28	E18	799	05/21/2013	Em	E18	2013 5	Fruit/Seed	Bacteria	Firmicutes	Clostridia	Clostridiales
093487464969c1a1ad9033c3d0ced0eb	E21	798	09/27/2013	Em	E21	2013 9	Fruit/Seed	Bacteria	Firmicutes	Clostridia	Clostridiales	Ruminococcaceae
3e630df376192085461b3a27dbe8d3b3	E8	798	04/08/2013	Em	E8	2013 4	Leaf	Bacteria	Actinobacteria	Coriobacteriia	Coriobacteriales	Coriobacteriaceae
a76f504884e1d23e93e453699409b515	E18	798	05/21/2013	Em	E18	2013 5	Fruit/Seed	Bacteria	Firmicutes	Clostridia	Clostridiales	Lachnospiraceae	Coprococcus
b4eaa69700620c661eb50227fe5b7a7b	E16	798	05/21/2013	Em	E16	2013 5	Fruit/Seed	Bacteria	Firmicutes	Clostridia	Clostridiales
bc30b57b329cf328409e2215ed227438	E9	798	07/16/2013	Em	E9	2013 7	Invertebrate	Bacteria	Firmicutes	Clostridia	Clostridiales	Ruminococcaceae	Ruminococcus	bromii
bcd301c355afb9202f91961dd9736f48	E3	798	11/19/2012	Em	E3	2012 11	Fruit/Seed	Bacteria	Firmicutes	Clostridia	Clostridiales
c4dfe34abf257f41401862a92d4857f8	E21	798	09/27/2013	Em	E21	2013 9	Fruit/Seed	Bacteria	Firmicutes	Erysipelotrichi	Erysipelotrichales	Erysipelotrichaceae	[Eubacterium]	biforme
f183ac06f724355eea30f5b790ac17e2	E10	798	04/07/2013	Em	E10	2013 4	Leaf	Bacteria	Firmicutes	Clostridia	Clostridiales	Ruminococcaceae
538d6e83187317947e2405aff19e016e	E23	797	11/14/2012	Em	E23	2012 11	Fruit/Seed	Bacteria	Spirochaetes	Spirochaetes	Spirochaetales	Spirochaetaceae	Treponema
7734269b1fc5efd81e03229f2b60231c	E15	797	04/08/2013	Em	E15	2013 4	Leaf	Bacteria	Tenericutes	Mollicutes	Anaeroplasmatales	Anaeroplasmataceae
cadb745f9e3c50bfee3fc75be735fed8	E16	797	05/21/2013	Em	E16	2013 5	Fruit/Seed	Bacteria	Bacteroidetes	Bacteroidia	Bacteroidales	Prevotellaceae	Prevotella
0b0f9869777aa94bcae2aac08f025f55	F14	796	05/17/2013	Fl	F14	2013 5	Fruit/Seed	Bacteria	Firmicutes	Clostridia	Clostridiales	Veillonellaceae	Dialister
82dfb7dd709c50cd802fa224699bfd4e	E4	796	06/29/2013	Em	E4	2013 6	Fruit/Seed	Bacteria	Firmicutes	Clostridia	Clostridiales	Lachnospiraceae	Blautia
a16779780775c8134047a797580b7c92	F27	796	02/03/2013	Fl	F27	2013 2	Leaf	Bacteria	Bacteroidetes	Bacteroidia	Bacteroidales	Prevotellaceae	Prevotella	copri
f39f1df44e4fd42a8698274a97b4893d	E28	796	10/16/2013	Em	E28	2013 10	Fruit/Seed	Bacteria	Firmicutes	Clostridia	Clostridiales	Lachnospiraceae	Blautia
0f1f4870966af82bf2a409304eb5c921	E18	795	05/21/2013	Em	E18	2013 5	Fruit/Seed	Bacteria	Firmicutes	Clostridia	Clostridiales	Ruminococcaceae
4952a2e4afdc40d4962831bdc463a6be	F19	795	08/08/2013	Fl	F19	2013 8	Invertebrate	Bacteria	Bacteroidetes	Bacteroidia	Bacteroidales
538d6e83187317947e2405aff19e016e	B7	795	10/30/2012	Bo	B7	2012 10	Fruit/Seed	Bacteria	Spirochaetes	Spirochaetes	Spirochaetales	Spirochaetaceae	Treponema
7b1ab8a83a471b1ff2c8b556d61777bd	E17	795	02/11/2013	Em	E17	2013 2	Leaf	Bacteria	Firmicutes	Clostridia	Clostridiales	Ruminococcaceae
decfa1dbdc39180f47106173e5664ffb	F13	795	03/04/2013	Fl	F13	2013 3	Leaf	Bacteria	Firmicutes	Clostridia	Clostridiales	Ruminococcaceae
23a5bb7b71623d2d71f0d3ae03ff294b	E21	794	09/27/2013	Em	E21	2013 9	Fruit/Seed	Bacteria	Firmicutes	Clostridia	Clostridiales	Lachnospiraceae	Lachnobacterium
60c06f0948e14c4ded687bc683ea60cc	E3	794	11/19/2012	Em	E3	2012 11	Fruit/Seed	Bacteria	Firmicutes	Clostridia	Clostridiales	Lachnospiraceae	Blautia
6e0ee8d19f31303a120abae8d5d82f3e	B1	794	08/08/2013	Bo	B1	2013 8	Invertebrate	Bacteria	Bacteroidetes	Bacteroidia	Bacteroidales	S24-7
c9ec8ca5a3fbbef622e7080431a2ef8f	F15	794	03/11/2013	Fl	F15	2013 3	Leaf	Bacteria	Bacteroidetes	Bacteroidia	Bacteroidales	Prevotellaceae	Prevotella	copri
e2982dc695ade2ac55685557ad7cfc61	E17	794	02/11/2013	Em	E17	2013 2	Leaf	Bacteria	Firmicutes	Clostridia	Clostridiales	Ruminococcaceae	Ruminococcus	callidus
ee9614a9d04fd5e56666c1a39bc6db4d	B4	794	04/03/2013	Bo	B4	2013 4	Leaf	Bacteria
0ab19a16223ddca93a59a4fa7bd68d10	E3	793	11/19/2012	Em	E3	2012 11	Fruit/Seed	Bacteria	Firmicutes	Bacilli	Lactobacillales	Lactobacillaceae	Lactobacillus	mucosae
4d6004cd7725fcac9d28d3e01102694d	F26	793	07/08/2013	Fl	F26	2013 7	Invertebrate	Bacteria
5829d32f2eec8ae81e9ebe00826cf3a5	E10	793	04/07/2013	Em	E10	2013 4	Leaf	Bacteria	Firmicutes	Clostridia	Clostridiales	Ruminococcaceae	Ruminococcus
62993701a40317d9d30638a35bd40b45	E15	793	04/08/2013	Em	E15	2013 4	Leaf	Bacteria	Firmicutes	Clostridia	Clostridiales	Lachnospiraceae
987152cb084a1b3b067708a1ac894f35	B16	792	10/26/2012	Bo	B16	2012 10	Fruit/Seed	Bacteria	Proteobacteria	Gammaproteobacteria	Aeromonadales	Succinivibrionaceae	Succinivibrio
b450023e5435bedb7b4eecb54ce44d16	E15	792	04/08/2013	Em	E15	2013 4	Leaf	Bacteria	Bacteroidetes	Bacteroidia	Bacteroidales	Prevotellaceae	Prevotella
3a2055edb511e5b65e16b94dc3aaf35e	F8	791	03/11/2013	Fl	F8	2013 3	Leaf	Bacteria	Firmicutes	Clostridia	Clostridiales
dfaf4089c731084c085c2ab043400fee	F10	791	11/19/2012	Fl	F10	2012 11	Fruit/Seed	Bacteria	Firmicutes	Clostridia	Clostridiales	Ruminococcaceae	Oscillospira
0b0f9869777aa94bcae2aac08f025f55	F19	790	08/08/2013	Fl	F19	2013 8	Invertebrate	Bacteria	Firmicutes	Clostridia	Clostridiales	Veillonellaceae	Dialister
70742ff3004f4d7cf2d76f7b52cc1159	B4	790	04/03/2013	Bo	B4	2013 4	Leaf	Bacteria	Tenericutes	Mollicutes	RF39
808c32ebe7fd07c7003f2a080ab7c8f1	E9	790	07/16/2013	Em	E9	2013 7	Invertebrate	Bacteria	Actinobacteria	Coriobacteriia	Coriobacteriales	Coriobacteriaceae
cd36a3af8c053c047719464930dd4156	F19	789	08/08/2013	Fl	F19	2013 8	Invertebrate	Bacteria	Firmicutes	Clostridia	Clostridiales
12443572d63c2d9049c7efb13666e853	F19	788	08/08/2013	Fl	F19	2013 8	Invertebrate	Bacteria	Firmicutes	Clostridia	Clostridiales	Ruminococcaceae
1ef123451fe8c0b942ee3764d5a0255e	E15	788	04/08/2013	Em	E15	2013 4	Leaf	Bacteria	Tenericutes	Mollicutes	RF39
3e630df376192085461b3a27dbe8d3b3	B9	788	07/04/2013	Bo	B9	2013 7	Invertebrate	Bacteria	Actinobacteria	Coriobacteriia	Coriobacteriales	Coriobacteriaceae
79ea45e71548b498cd0e4a9470254487	E4	788	06/29/2013	Em	E4	2013 6	Fruit/Seed	Bacteria	Firmicutes	Clostridia	Clostridiales	Lachnospiraceae	Blautia
f7890118bfbe1526806adbcbdb7172d6	B8	788	03/13/2013	Bo	B8	2013 3	Leaf	Bacteria	Firmicutes	Clostridia	Clostridiales	Lachnospiraceae	Coprococcus
33f503284f613055567fa69aad03bad2	E3	787	11/19/2012	Em	E3	2012 11	Fruit/Seed	Bacteria	Firmicutes	Clostridia	Clostridiales	Ruminococcaceae	Faecalibacterium	prausnitzii
[truncated: 591,629 more rows]
